# Supplementary material for: Combined Dihydroartemisinin and Eupatilin Suppress Prostate Cancer through AR-Associated Ferroptosis and Modulation of Macrophage–Tumor Crosstalk
Source: Research (Wash D C). 2026 Jun 23;9:1331. doi: 10.34133/research.1331 (PMC13287449; doi:10.34133/research.1331)
Supplement: Supplementary 1 — Figs. S1 to S6 Tables S1 to S5 [file research.1331.f1.zip]

Archive with 11 entries (11 files):
- Figures-S1.jpg
- Figures-S2.jpg
- Figures-S3.jpg
- Figures-S4.jpg
- Figures-S5.jpg
- Figures-S6.jpg
- Supplementary Materials.docx
- Supplementary Table 3. prostate_target_gene_modules.xlsx
- Supplementary Table 4.scTenifoldKnk_AR_Targets.xlsx
- Supplementary Table 5. AR_Target_prediction.csv
- Supplementary Table1-2.docx
