# Supplementary material for: Combined Dihydroartemisinin and Eupatilin Suppress Prostate Cancer through AR-Associated Ferroptosis and Modulation of Macrophage–Tumor Crosstalk
Source: Research (Wash D C). 2026 Jun 23;9:1331. doi: 10.34133/research.1331 (PMC13287449; doi:10.34133/research.1331)
Supplement: Supplementary 1 — Figs. S1 to S6 Tables S1 to S5 [file research.1331.f1.zip › Supplementary Table 3. prostate_target_gene_modules.xlsx]

## Sheet: prostate_target_gene_modules_EN
Gene	Module	Module_name	Function	Rationale	UniProt query URL	NCBI Gene search URL
GABRA3	M1	Prostate cancer tumor-cell intrinsic (AR / proliferation / survival signaling)	GABA-Areceptoralpha3; Cl-	Neurotransmitter / ion-channel / GPCR signaling (paracrine axes exploitable by tumor cells)	https://www.uniprot.org/uniprotkb?query=(gene:GABRA3%20AND%20organism_id:9606)	https://www.ncbi.nlm.nih.gov/gene/?term=GABRA3[gene]+AND+Homo+sapiens[orgn]
AR	M1	Prostate cancer tumor-cell intrinsic (AR / proliferation / survival signaling)	Androgen receptor; nuclear receptortranscription factor, drivesAR	Nuclear receptor / hormonal axis (endocrine driver or co-regulator in prostate cancer)	https://www.uniprot.org/uniprotkb?query=(gene:AR%20AND%20organism_id:9606)	https://www.ncbi.nlm.nih.gov/gene/?term=AR[gene]+AND+Homo+sapiens[orgn]
CASP8	M1	Prostate cancer tumor-cell intrinsic (AR / proliferation / survival signaling)	caspase8; death receptor/extrinsicapoptosisinitiator	Apoptosis and cell-survival control (therapy sensitivity)	https://www.uniprot.org/uniprotkb?query=(gene:CASP8%20AND%20organism_id:9606)	https://www.ncbi.nlm.nih.gov/gene/?term=CASP8[gene]+AND+Homo+sapiens[orgn]
NR3C2	M1	Prostate cancer tumor-cell intrinsic (AR / proliferation / survival signaling)	Mineralocorticoid receptor (MR); nuclear receptortranscription factor	Nuclear receptor / hormonal axis (endocrine driver or co-regulator in prostate cancer)	https://www.uniprot.org/uniprotkb?query=(gene:NR3C2%20AND%20organism_id:9606)	https://www.ncbi.nlm.nih.gov/gene/?term=NR3C2[gene]+AND+Homo+sapiens[orgn]
E2F2	M1	Prostate cancer tumor-cell intrinsic (AR / proliferation / survival signaling)	E2Ftranscription factor; cell cycle/proliferationregulates	cell cycle/proliferationcore (tumor)	https://www.uniprot.org/uniprotkb?query=(gene:E2F2%20AND%20organism_id:9606)	https://www.ncbi.nlm.nih.gov/gene/?term=E2F2[gene]+AND+Homo+sapiens[orgn]
HTR2A	M1	Prostate cancer tumor-cell intrinsic (AR / proliferation / survival signaling)	5-receptor2A; GPCR, signaling	Neurotransmitter / ion-channel / GPCR signaling (paracrine axes exploitable by tumor cells)	https://www.uniprot.org/uniprotkb?query=(gene:HTR2A%20AND%20organism_id:9606)	https://www.ncbi.nlm.nih.gov/gene/?term=HTR2A[gene]+AND+Homo+sapiens[orgn]
MGAM	M1	Prostate cancer tumor-cell intrinsic (AR / proliferation / survival signaling)	-	Secreted/digestive enzyme target (may be aberrantly expressed in tumors/glandular epithelium)	https://www.uniprot.org/uniprotkb?query=(gene:MGAM%20AND%20organism_id:9606)	https://www.ncbi.nlm.nih.gov/gene/?term=MGAM[gene]+AND+Homo+sapiens[orgn]
BAX	M1	Prostate cancer tumor-cell intrinsic (AR / proliferation / survival signaling)	pro-apoptoticBCL2; mitochondrial	Apoptosis and cell-survival control (therapy sensitivity)	https://www.uniprot.org/uniprotkb?query=(gene:BAX%20AND%20organism_id:9606)	https://www.ncbi.nlm.nih.gov/gene/?term=BAX[gene]+AND+Homo+sapiens[orgn]
CAV1	M1	Prostate cancer tumor-cell intrinsic (AR / proliferation / survival signaling)	Caveolin-1; , signalingmigration	//migration (tumor)	https://www.uniprot.org/uniprotkb?query=(gene:CAV1%20AND%20organism_id:9606)	https://www.ncbi.nlm.nih.gov/gene/?term=CAV1[gene]+AND+Homo+sapiens[orgn]
RASA1	M1	Prostate cancer tumor-cell intrinsic (AR / proliferation / survival signaling)	RASGAP; inhibitsRASsignaling, tumorinhibits/	tumorinhibits/DNARASsignalingregulates (tumor)	https://www.uniprot.org/uniprotkb?query=(gene:RASA1%20AND%20organism_id:9606)	https://www.ncbi.nlm.nih.gov/gene/?term=RASA1[gene]+AND+Homo+sapiens[orgn]
BCL2L11	M1	Prostate cancer tumor-cell intrinsic (AR / proliferation / survival signaling)	BIM; pro-apoptoticBH3-only	Apoptosis and cell-survival control (therapy sensitivity)	https://www.uniprot.org/uniprotkb?query=(gene:BCL2L11%20AND%20organism_id:9606)	https://www.ncbi.nlm.nih.gov/gene/?term=BCL2L11[gene]+AND+Homo+sapiens[orgn]
GJA1	M1	Prostate cancer tumor-cell intrinsic (AR / proliferation / survival signaling)	Connexin43	//migration (tumor)	https://www.uniprot.org/uniprotkb?query=(gene:GJA1%20AND%20organism_id:9606)	https://www.ncbi.nlm.nih.gov/gene/?term=GJA1[gene]+AND+Homo+sapiens[orgn]
GABRA2	M1	Prostate cancer tumor-cell intrinsic (AR / proliferation / survival signaling)	GABA-Areceptoralpha2; Cl-	Neurotransmitter / ion-channel / GPCR signaling (paracrine axes exploitable by tumor cells)	https://www.uniprot.org/uniprotkb?query=(gene:GABRA2%20AND%20organism_id:9606)	https://www.ncbi.nlm.nih.gov/gene/?term=GABRA2[gene]+AND+Homo+sapiens[orgn]
RUNX2	M1	Prostate cancer tumor-cell intrinsic (AR / proliferation / survival signaling)	RUNX2transcription factor; /	regulates/	https://www.uniprot.org/uniprotkb?query=(gene:RUNX2%20AND%20organism_id:9606)	https://www.ncbi.nlm.nih.gov/gene/?term=RUNX2[gene]+AND+Homo+sapiens[orgn]
TP53	M1	Prostate cancer tumor-cell intrinsic (AR / proliferation / survival signaling)	p53tumor suppressor; DNA/apoptosis/cell cycle	tumorinhibits/DNARASsignalingregulates (tumor)	https://www.uniprot.org/uniprotkb?query=(gene:TP53%20AND%20organism_id:9606)	https://www.ncbi.nlm.nih.gov/gene/?term=TP53[gene]+AND+Homo+sapiens[orgn]
MAOA	M1	Prostate cancer tumor-cell intrinsic (AR / proliferation / survival signaling)	A; /H2O2	Neurotransmitter / ion-channel / GPCR signaling (paracrine axes exploitable by tumor cells)	https://www.uniprot.org/uniprotkb?query=(gene:MAOA%20AND%20organism_id:9606)	https://www.ncbi.nlm.nih.gov/gene/?term=MAOA[gene]+AND+Homo+sapiens[orgn]
ACHE	M1	Prostate cancer tumor-cell intrinsic (AR / proliferation / survival signaling)		Neurotransmitter / ion-channel / GPCR signaling (paracrine axes exploitable by tumor cells)	https://www.uniprot.org/uniprotkb?query=(gene:ACHE%20AND%20organism_id:9606)	https://www.ncbi.nlm.nih.gov/gene/?term=ACHE[gene]+AND+Homo+sapiens[orgn]
EGF	M1	Prostate cancer tumor-cell intrinsic (AR / proliferation / survival signaling)	EGFR; proliferation/migration	Growth factors/kinases and downstream transcription (proliferation, resistance, adaptation)	https://www.uniprot.org/uniprotkb?query=(gene:EGF%20AND%20organism_id:9606)	https://www.ncbi.nlm.nih.gov/gene/?term=EGF[gene]+AND+Homo+sapiens[orgn]
IGF2	M1	Prostate cancer tumor-cell intrinsic (AR / proliferation / survival signaling)	Insulin-like growth factor 2 (IGF2); /survival	Growth factors/kinases and downstream transcription (proliferation, resistance, adaptation)	https://www.uniprot.org/uniprotkb?query=(gene:IGF2%20AND%20organism_id:9606)	https://www.ncbi.nlm.nih.gov/gene/?term=IGF2[gene]+AND+Homo+sapiens[orgn]
NPEPPS	M1	Prostate cancer tumor-cell intrinsic (AR / proliferation / survival signaling)	/	proteostasis/stress response (tumorchaperone-)	https://www.uniprot.org/uniprotkb?query=(gene:NPEPPS%20AND%20organism_id:9606)	https://www.ncbi.nlm.nih.gov/gene/?term=NPEPPS[gene]+AND+Homo+sapiens[orgn]
E2F1	M1	Prostate cancer tumor-cell intrinsic (AR / proliferation / survival signaling)	E2Ftranscription factor; drivesG1/Scell cycle	cell cycle/proliferationcore (tumor)	https://www.uniprot.org/uniprotkb?query=(gene:E2F1%20AND%20organism_id:9606)	https://www.ncbi.nlm.nih.gov/gene/?term=E2F1[gene]+AND+Homo+sapiens[orgn]
GABRA1	M1	Prostate cancer tumor-cell intrinsic (AR / proliferation / survival signaling)	GABA-Areceptoralpha1; Cl-	Neurotransmitter / ion-channel / GPCR signaling (paracrine axes exploitable by tumor cells)	https://www.uniprot.org/uniprotkb?query=(gene:GABRA1%20AND%20organism_id:9606)	https://www.ncbi.nlm.nih.gov/gene/?term=GABRA1[gene]+AND+Homo+sapiens[orgn]
MYC	M1	Prostate cancer tumor-cell intrinsic (AR / proliferation / survival signaling)	MYCtranscription factor; promotesproliferationmetabolism	cell cycle/proliferationcore (tumor)	https://www.uniprot.org/uniprotkb?query=(gene:MYC%20AND%20organism_id:9606)	https://www.ncbi.nlm.nih.gov/gene/?term=MYC[gene]+AND+Homo+sapiens[orgn]
RASSF1	M1	Prostate cancer tumor-cell intrinsic (AR / proliferation / survival signaling)	RASSF1tumorinhibits; Rassignalingcell cycle/apoptosisregulates	tumorinhibits/DNARASsignalingregulates (tumor)	https://www.uniprot.org/uniprotkb?query=(gene:RASSF1%20AND%20organism_id:9606)	https://www.ncbi.nlm.nih.gov/gene/?term=RASSF1[gene]+AND+Homo+sapiens[orgn]
ELK1	M1	Prostate cancer tumor-cell intrinsic (AR / proliferation / survival signaling)	ETStranscription factorELK1; MAPKregulates	Growth factors/kinases and downstream transcription (proliferation, resistance, adaptation)	https://www.uniprot.org/uniprotkb?query=(gene:ELK1%20AND%20organism_id:9606)	https://www.ncbi.nlm.nih.gov/gene/?term=ELK1[gene]+AND+Homo+sapiens[orgn]
TGFB1I1	M1	Prostate cancer tumor-cell intrinsic (AR / proliferation / survival signaling)	HIC-5; TGF-beta, regulates/migration/	//migration (tumor)	https://www.uniprot.org/uniprotkb?query=(gene:TGFB1I1%20AND%20organism_id:9606)	https://www.ncbi.nlm.nih.gov/gene/?term=TGFB1I1[gene]+AND+Homo+sapiens[orgn]
TOP2A	M1	Prostate cancer tumor-cell intrinsic (AR / proliferation / survival signaling)	DNAIIalpha; replication/mitosis	cell cycle/proliferationcore (tumor)	https://www.uniprot.org/uniprotkb?query=(gene:TOP2A%20AND%20organism_id:9606)	https://www.ncbi.nlm.nih.gov/gene/?term=TOP2A[gene]+AND+Homo+sapiens[orgn]
ACPP	M1	Prostate cancer tumor-cell intrinsic (AR / proliferation / survival signaling)	Prostatic acid phosphatase; /tumormarker	Prostate lineage marker / driver axis, primarily tumor-cell intrinsic	https://www.uniprot.org/uniprotkb?query=(gene:ACPP%20AND%20organism_id:9606)	https://www.ncbi.nlm.nih.gov/gene/?term=ACPP[gene]+AND+Homo+sapiens[orgn]
CCND1	M1	Prostate cancer tumor-cell intrinsic (AR / proliferation / survival signaling)	Cyclin D1; promotesG1/S (CDK4/6)	cell cycle/proliferationcore (tumor)	https://www.uniprot.org/uniprotkb?query=(gene:CCND1%20AND%20organism_id:9606)	https://www.ncbi.nlm.nih.gov/gene/?term=CCND1[gene]+AND+Homo+sapiens[orgn]
CCNB1	M1	Prostate cancer tumor-cell intrinsic (AR / proliferation / survival signaling)	Cyclin B1; G2/M (CDK1)	cell cycle/proliferationcore (tumor)	https://www.uniprot.org/uniprotkb?query=(gene:CCNB1%20AND%20organism_id:9606)	https://www.ncbi.nlm.nih.gov/gene/?term=CCNB1[gene]+AND+Homo+sapiens[orgn]
AKT1	M1	Prostate cancer tumor-cell intrinsic (AR / proliferation / survival signaling)	PI3K-AKT/kinase; survivalmetabolism	Growth factors/kinases and downstream transcription (proliferation, resistance, adaptation)	https://www.uniprot.org/uniprotkb?query=(gene:AKT1%20AND%20organism_id:9606)	https://www.ncbi.nlm.nih.gov/gene/?term=AKT1[gene]+AND+Homo+sapiens[orgn]
MAOB	M1	Prostate cancer tumor-cell intrinsic (AR / proliferation / survival signaling)	B; /H2O2	Neurotransmitter / ion-channel / GPCR signaling (paracrine axes exploitable by tumor cells)	https://www.uniprot.org/uniprotkb?query=(gene:MAOB%20AND%20organism_id:9606)	https://www.ncbi.nlm.nih.gov/gene/?term=MAOB[gene]+AND+Homo+sapiens[orgn]
ADRA1B	M1	Prostate cancer tumor-cell intrinsic (AR / proliferation / survival signaling)	alpha1Breceptor; GPCR	Neurotransmitter / ion-channel / GPCR signaling (paracrine axes exploitable by tumor cells)	https://www.uniprot.org/uniprotkb?query=(gene:ADRA1B%20AND%20organism_id:9606)	https://www.ncbi.nlm.nih.gov/gene/?term=ADRA1B[gene]+AND+Homo+sapiens[orgn]
EGFR	M1	Prostate cancer tumor-cell intrinsic (AR / proliferation / survival signaling)	Epidermal growth factor receptor; RTK, drivesproliferation/survivalsignaling	Growth factors/kinases and downstream transcription (proliferation, resistance, adaptation)	https://www.uniprot.org/uniprotkb?query=(gene:EGFR%20AND%20organism_id:9606)	https://www.ncbi.nlm.nih.gov/gene/?term=EGFR[gene]+AND+Homo+sapiens[orgn]
BIRC5	M1	Prostate cancer tumor-cell intrinsic (AR / proliferation / survival signaling)	Survivin; inhibitsapoptosismitosis	Apoptosis and cell-survival control (therapy sensitivity)	https://www.uniprot.org/uniprotkb?query=(gene:BIRC5%20AND%20organism_id:9606)	https://www.ncbi.nlm.nih.gov/gene/?term=BIRC5[gene]+AND+Homo+sapiens[orgn]
ADRA1A	M1	Prostate cancer tumor-cell intrinsic (AR / proliferation / survival signaling)	alpha1Areceptor; GPCR	Neurotransmitter / ion-channel / GPCR signaling (paracrine axes exploitable by tumor cells)	https://www.uniprot.org/uniprotkb?query=(gene:ADRA1A%20AND%20organism_id:9606)	https://www.ncbi.nlm.nih.gov/gene/?term=ADRA1A[gene]+AND+Homo+sapiens[orgn]
CASP3	M1	Prostate cancer tumor-cell intrinsic (AR / proliferation / survival signaling)	caspase3; executionerapoptosis	Apoptosis and cell-survival control (therapy sensitivity)	https://www.uniprot.org/uniprotkb?query=(gene:CASP3%20AND%20organism_id:9606)	https://www.ncbi.nlm.nih.gov/gene/?term=CASP3[gene]+AND+Homo+sapiens[orgn]
CDK1	M1	Prostate cancer tumor-cell intrinsic (AR / proliferation / survival signaling)	Cyclin-dependent kinase 1 (CDK1); G2/Mkeykinase	cell cycle/proliferationcore (tumor)	https://www.uniprot.org/uniprotkb?query=(gene:CDK1%20AND%20organism_id:9606)	https://www.ncbi.nlm.nih.gov/gene/?term=CDK1[gene]+AND+Homo+sapiens[orgn]
DIO1	M1	Prostate cancer tumor-cell intrinsic (AR / proliferation / survival signaling)	I; metabolism	Nuclear receptor / hormonal axis (endocrine driver or co-regulator in prostate cancer)	https://www.uniprot.org/uniprotkb?query=(gene:DIO1%20AND%20organism_id:9606)	https://www.ncbi.nlm.nih.gov/gene/?term=DIO1[gene]+AND+Homo+sapiens[orgn]
CHRM2	M1	Prostate cancer tumor-cell intrinsic (AR / proliferation / survival signaling)	receptorM2; GPCR	Neurotransmitter / ion-channel / GPCR signaling (paracrine axes exploitable by tumor cells)	https://www.uniprot.org/uniprotkb?query=(gene:CHRM2%20AND%20organism_id:9606)	https://www.ncbi.nlm.nih.gov/gene/?term=CHRM2[gene]+AND+Homo+sapiens[orgn]
HSP90AA1	M1	Prostate cancer tumor-cell intrinsic (AR / proliferation / survival signaling)	HSP90alphamolecular chaperone	proteostasis/stress response (tumorchaperone-)	https://www.uniprot.org/uniprotkb?query=(gene:HSP90AA1%20AND%20organism_id:9606)	https://www.ncbi.nlm.nih.gov/gene/?term=HSP90AA1[gene]+AND+Homo+sapiens[orgn]
HK2	M1	Prostate cancer tumor-cell intrinsic (AR / proliferation / survival signaling)	Hexokinase 2 (HK2); glycolysiskey, tumormetabolism	tumormetabolism (glycolysis/polyamine)	https://www.uniprot.org/uniprotkb?query=(gene:HK2%20AND%20organism_id:9606)	https://www.ncbi.nlm.nih.gov/gene/?term=HK2[gene]+AND+Homo+sapiens[orgn]
PRKACA	M1	Prostate cancer tumor-cell intrinsic (AR / proliferation / survival signaling)	protein kinase Aalpha; cAMPsignaling	Growth factors/kinases and downstream transcription (proliferation, resistance, adaptation)	https://www.uniprot.org/uniprotkb?query=(gene:PRKACA%20AND%20organism_id:9606)	https://www.ncbi.nlm.nih.gov/gene/?term=PRKACA[gene]+AND+Homo+sapiens[orgn]
DCAF5	M1	Prostate cancer tumor-cell intrinsic (AR / proliferation / survival signaling)	CUL4-DDB1 E3receptorDCAF5	proteostasis/stress response (tumorchaperone-)	https://www.uniprot.org/uniprotkb?query=(gene:DCAF5%20AND%20organism_id:9606)	https://www.ncbi.nlm.nih.gov/gene/?term=DCAF5[gene]+AND+Homo+sapiens[orgn]
HSF1	M1	Prostate cancer tumor-cell intrinsic (AR / proliferation / survival signaling)	heat shock factor1; HSP, tumorproteostasis	proteostasis/stress response (tumorchaperone-)	https://www.uniprot.org/uniprotkb?query=(gene:HSF1%20AND%20organism_id:9606)	https://www.ncbi.nlm.nih.gov/gene/?term=HSF1[gene]+AND+Homo+sapiens[orgn]
HSPB1	M1	Prostate cancer tumor-cell intrinsic (AR / proliferation / survival signaling)	HSP27; heat-shock, anti-apoptotic/stress response	proteostasis/stress response (tumorchaperone-)	https://www.uniprot.org/uniprotkb?query=(gene:HSPB1%20AND%20organism_id:9606)	https://www.ncbi.nlm.nih.gov/gene/?term=HSPB1[gene]+AND+Homo+sapiens[orgn]
CTSD	M1	Prostate cancer tumor-cell intrinsic (AR / proliferation / survival signaling)	Cathepsin D; , invasion/apoptosis	proteostasis/stress response (tumorchaperone-)	https://www.uniprot.org/uniprotkb?query=(gene:CTSD%20AND%20organism_id:9606)	https://www.ncbi.nlm.nih.gov/gene/?term=CTSD[gene]+AND+Homo+sapiens[orgn]
PRKCA	M1	Prostate cancer tumor-cell intrinsic (AR / proliferation / survival signaling)	protein kinase Calpha; DAG/Ca2+signaling, proliferation/migration	Growth factors/kinases and downstream transcription (proliferation, resistance, adaptation)	https://www.uniprot.org/uniprotkb?query=(gene:PRKCA%20AND%20organism_id:9606)	https://www.ncbi.nlm.nih.gov/gene/?term=PRKCA[gene]+AND+Homo+sapiens[orgn]
EIF6	M1	Prostate cancer tumor-cell intrinsic (AR / proliferation / survival signaling)	/regulates; 60S	proteostasis/stress response (tumorchaperone-)	https://www.uniprot.org/uniprotkb?query=(gene:EIF6%20AND%20organism_id:9606)	https://www.ncbi.nlm.nih.gov/gene/?term=EIF6[gene]+AND+Homo+sapiens[orgn]
RB1	M1	Prostate cancer tumor-cell intrinsic (AR / proliferation / survival signaling)	Rbtumorinhibits; inhibitsE2F、G1/S	cell cycle/proliferationcore (tumor)	https://www.uniprot.org/uniprotkb?query=(gene:RB1%20AND%20organism_id:9606)	https://www.ncbi.nlm.nih.gov/gene/?term=RB1[gene]+AND+Homo+sapiens[orgn]
PRKCB	M1	Prostate cancer tumor-cell intrinsic (AR / proliferation / survival signaling)	protein kinase Cbeta; immune/proliferationsignaling	Growth factors/kinases and downstream transcription (proliferation, resistance, adaptation)	https://www.uniprot.org/uniprotkb?query=(gene:PRKCB%20AND%20organism_id:9606)	https://www.ncbi.nlm.nih.gov/gene/?term=PRKCB[gene]+AND+Homo+sapiens[orgn]
SLC2A4	M1	Prostate cancer tumor-cell intrinsic (AR / proliferation / survival signaling)	GLUT4	tumormetabolism (glycolysis/polyamine)	https://www.uniprot.org/uniprotkb?query=(gene:SLC2A4%20AND%20organism_id:9606)	https://www.ncbi.nlm.nih.gov/gene/?term=SLC2A4[gene]+AND+Homo+sapiens[orgn]
AHSA1	M1	Prostate cancer tumor-cell intrinsic (AR / proliferation / survival signaling)	AHA1; HSP90co-chaperone, promotesHSP90 ATPase	proteostasis/stress response (tumorchaperone-)	https://www.uniprot.org/uniprotkb?query=(gene:AHSA1%20AND%20organism_id:9606)	https://www.ncbi.nlm.nih.gov/gene/?term=AHSA1[gene]+AND+Homo+sapiens[orgn]
IGFBP3	M1	Prostate cancer tumor-cell intrinsic (AR / proliferation / survival signaling)	IGF-binding protein 3 (IGFBP3); regulatesIGF, apoptosis	tumor (signaling/proliferation/survival)	https://www.uniprot.org/uniprotkb?query=(gene:IGFBP3%20AND%20organism_id:9606)	https://www.ncbi.nlm.nih.gov/gene/?term=IGFBP3[gene]+AND+Homo+sapiens[orgn]
ERBB3	M1	Prostate cancer tumor-cell intrinsic (AR / proliferation / survival signaling)	ERBB3; RTKreceptor, PI3K ()	Growth factors/kinases and downstream transcription (proliferation, resistance, adaptation)	https://www.uniprot.org/uniprotkb?query=(gene:ERBB3%20AND%20organism_id:9606)	https://www.ncbi.nlm.nih.gov/gene/?term=ERBB3[gene]+AND+Homo+sapiens[orgn]
NCOA1	M1	Prostate cancer tumor-cell intrinsic (AR / proliferation / survival signaling)	nuclear receptorcoactivatorSRC-1; AR/ER	Nuclear receptor / hormonal axis (endocrine driver or co-regulator in prostate cancer)	https://www.uniprot.org/uniprotkb?query=(gene:NCOA1%20AND%20organism_id:9606)	https://www.ncbi.nlm.nih.gov/gene/?term=NCOA1[gene]+AND+Homo+sapiens[orgn]
RUNX1T1	M1	Prostate cancer tumor-cell intrinsic (AR / proliferation / survival signaling)	RUNX1T1/ETO; transcriptional corepressor (RUNX)	regulates/	https://www.uniprot.org/uniprotkb?query=(gene:RUNX1T1%20AND%20organism_id:9606)	https://www.ncbi.nlm.nih.gov/gene/?term=RUNX1T1[gene]+AND+Homo+sapiens[orgn]
MAPK1	M1	Prostate cancer tumor-cell intrinsic (AR / proliferation / survival signaling)	ERK2; MAPKkinase, proliferation/signaling	Growth factors/kinases and downstream transcription (proliferation, resistance, adaptation)	https://www.uniprot.org/uniprotkb?query=(gene:MAPK1%20AND%20organism_id:9606)	https://www.ncbi.nlm.nih.gov/gene/?term=MAPK1[gene]+AND+Homo+sapiens[orgn]
PGR	M1	Prostate cancer tumor-cell intrinsic (AR / proliferation / survival signaling)	Progesterone receptor; nuclear receptortranscription factor	Nuclear receptor / hormonal axis (endocrine driver or co-regulator in prostate cancer)	https://www.uniprot.org/uniprotkb?query=(gene:PGR%20AND%20organism_id:9606)	https://www.ncbi.nlm.nih.gov/gene/?term=PGR[gene]+AND+Homo+sapiens[orgn]
KCNH2	M1	Prostate cancer tumor-cell intrinsic (AR / proliferation / survival signaling)	hERG; /	Neurotransmitter / ion-channel / GPCR signaling (paracrine axes exploitable by tumor cells)	https://www.uniprot.org/uniprotkb?query=(gene:KCNH2%20AND%20organism_id:9606)	https://www.ncbi.nlm.nih.gov/gene/?term=KCNH2[gene]+AND+Homo+sapiens[orgn]
NCOA2	M1	Prostate cancer tumor-cell intrinsic (AR / proliferation / survival signaling)	nuclear receptorcoactivatorSRC-2; AR	Nuclear receptor / hormonal axis (endocrine driver or co-regulator in prostate cancer)	https://www.uniprot.org/uniprotkb?query=(gene:NCOA2%20AND%20organism_id:9606)	https://www.ncbi.nlm.nih.gov/gene/?term=NCOA2[gene]+AND+Homo+sapiens[orgn]
CHRNA7	M1	Prostate cancer tumor-cell intrinsic (AR / proliferation / survival signaling)	receptoralpha7; ion channel	Neurotransmitter / ion-channel / GPCR signaling (paracrine axes exploitable by tumor cells)	https://www.uniprot.org/uniprotkb?query=(gene:CHRNA7%20AND%20organism_id:9606)	https://www.ncbi.nlm.nih.gov/gene/?term=CHRNA7[gene]+AND+Homo+sapiens[orgn]
CDKN1A	M1	Prostate cancer tumor-cell intrinsic (AR / proliferation / survival signaling)	p21; CDKinhibits, p53cell cycle	cell cycle/proliferationcore (tumor)	https://www.uniprot.org/uniprotkb?query=(gene:CDKN1A%20AND%20organism_id:9606)	https://www.ncbi.nlm.nih.gov/gene/?term=CDKN1A[gene]+AND+Homo+sapiens[orgn]
ADRB2	M1	Prostate cancer tumor-cell intrinsic (AR / proliferation / survival signaling)	beta2receptor; GPCR	Neurotransmitter / ion-channel / GPCR signaling (paracrine axes exploitable by tumor cells)	https://www.uniprot.org/uniprotkb?query=(gene:ADRB2%20AND%20organism_id:9606)	https://www.ncbi.nlm.nih.gov/gene/?term=ADRB2[gene]+AND+Homo+sapiens[orgn]
CTRB1	M1	Prostate cancer tumor-cell intrinsic (AR / proliferation / survival signaling)	B1	Secreted/digestive enzyme target (may be aberrantly expressed in tumors/glandular epithelium)	https://www.uniprot.org/uniprotkb?query=(gene:CTRB1%20AND%20organism_id:9606)	https://www.ncbi.nlm.nih.gov/gene/?term=CTRB1[gene]+AND+Homo+sapiens[orgn]
CHRM3	M1	Prostate cancer tumor-cell intrinsic (AR / proliferation / survival signaling)	receptorM3; GPCR	Neurotransmitter / ion-channel / GPCR signaling (paracrine axes exploitable by tumor cells)	https://www.uniprot.org/uniprotkb?query=(gene:CHRM3%20AND%20organism_id:9606)	https://www.ncbi.nlm.nih.gov/gene/?term=CHRM3[gene]+AND+Homo+sapiens[orgn]
CLDN4	M1	Prostate cancer tumor-cell intrinsic (AR / proliferation / survival signaling)	Claudin-4; tight-junction protein, tumorepithelialmarker/	//migration (tumor)	https://www.uniprot.org/uniprotkb?query=(gene:CLDN4%20AND%20organism_id:9606)	https://www.ncbi.nlm.nih.gov/gene/?term=CLDN4[gene]+AND+Homo+sapiens[orgn]
ESR1	M1	Prostate cancer tumor-cell intrinsic (AR / proliferation / survival signaling)	receptoralpha; nuclear receptortranscription factor	Nuclear receptor / hormonal axis (endocrine driver or co-regulator in prostate cancer)	https://www.uniprot.org/uniprotkb?query=(gene:ESR1%20AND%20organism_id:9606)	https://www.ncbi.nlm.nih.gov/gene/?term=ESR1[gene]+AND+Homo+sapiens[orgn]
CHRM1	M1	Prostate cancer tumor-cell intrinsic (AR / proliferation / survival signaling)	receptorM1; GPCR	Neurotransmitter / ion-channel / GPCR signaling (paracrine axes exploitable by tumor cells)	https://www.uniprot.org/uniprotkb?query=(gene:CHRM1%20AND%20organism_id:9606)	https://www.ncbi.nlm.nih.gov/gene/?term=CHRM1[gene]+AND+Homo+sapiens[orgn]
PRSS1	M1	Prostate cancer tumor-cell intrinsic (AR / proliferation / survival signaling)	1; ()	Secreted/digestive enzyme target (may be aberrantly expressed in tumors/glandular epithelium)	https://www.uniprot.org/uniprotkb?query=(gene:PRSS1%20AND%20organism_id:9606)	https://www.ncbi.nlm.nih.gov/gene/?term=PRSS1[gene]+AND+Homo+sapiens[orgn]
ERBB2	M1	Prostate cancer tumor-cell intrinsic (AR / proliferation / survival signaling)	HER2/ERBB2; RTK, receptor, proliferation	Growth factors/kinases and downstream transcription (proliferation, resistance, adaptation)	https://www.uniprot.org/uniprotkb?query=(gene:ERBB2%20AND%20organism_id:9606)	https://www.ncbi.nlm.nih.gov/gene/?term=ERBB2[gene]+AND+Homo+sapiens[orgn]
SULT1E1	M1	Prostate cancer tumor-cell intrinsic (AR / proliferation / survival signaling)	/metabolism	Nuclear receptor / hormonal axis (endocrine driver or co-regulator in prostate cancer)	https://www.uniprot.org/uniprotkb?query=(gene:SULT1E1%20AND%20organism_id:9606)	https://www.ncbi.nlm.nih.gov/gene/?term=SULT1E1[gene]+AND+Homo+sapiens[orgn]
ADRB1	M1	Prostate cancer tumor-cell intrinsic (AR / proliferation / survival signaling)	beta1receptor; GPCR	Neurotransmitter / ion-channel / GPCR signaling (paracrine axes exploitable by tumor cells)	https://www.uniprot.org/uniprotkb?query=(gene:ADRB1%20AND%20organism_id:9606)	https://www.ncbi.nlm.nih.gov/gene/?term=ADRB1[gene]+AND+Homo+sapiens[orgn]
SCN5A	M1	Prostate cancer tumor-cell intrinsic (AR / proliferation / survival signaling)	Nav1.5	Neurotransmitter / ion-channel / GPCR signaling (paracrine axes exploitable by tumor cells)	https://www.uniprot.org/uniprotkb?query=(gene:SCN5A%20AND%20organism_id:9606)	https://www.ncbi.nlm.nih.gov/gene/?term=SCN5A[gene]+AND+Homo+sapiens[orgn]
HSPA5	M1	Prostate cancer tumor-cell intrinsic (AR / proliferation / survival signaling)	BiP/GRP78; ERchaperone, UPRstress response	proteostasis/stress response (tumorchaperone-)	https://www.uniprot.org/uniprotkb?query=(gene:HSPA5%20AND%20organism_id:9606)	https://www.ncbi.nlm.nih.gov/gene/?term=HSPA5[gene]+AND+Homo+sapiens[orgn]
NKX3-1	M1	Prostate cancer tumor-cell intrinsic (AR / proliferation / survival signaling)	transcription factor; tumorinhibits	Prostate lineage marker / driver axis, primarily tumor-cell intrinsic	https://www.uniprot.org/uniprotkb?query=(gene:NKX3-1%20AND%20organism_id:9606)	https://www.ncbi.nlm.nih.gov/gene/?term=NKX3-1[gene]+AND+Homo+sapiens[orgn]
CASP9	M1	Prostate cancer tumor-cell intrinsic (AR / proliferation / survival signaling)	caspase9; mitochondrial/apoptosisinitiator	Apoptosis and cell-survival control (therapy sensitivity)	https://www.uniprot.org/uniprotkb?query=(gene:CASP9%20AND%20organism_id:9606)	https://www.ncbi.nlm.nih.gov/gene/?term=CASP9[gene]+AND+Homo+sapiens[orgn]
RAF1	M1	Prostate cancer tumor-cell intrinsic (AR / proliferation / survival signaling)	RAF1 (c-RAF); MAPKkinase	Growth factors/kinases and downstream transcription (proliferation, resistance, adaptation)	https://www.uniprot.org/uniprotkb?query=(gene:RAF1%20AND%20organism_id:9606)	https://www.ncbi.nlm.nih.gov/gene/?term=RAF1[gene]+AND+Homo+sapiens[orgn]
PTGER3	M1	Prostate cancer tumor-cell intrinsic (AR / proliferation / survival signaling)	prostaglandinEreceptor3 (EP3); GPCR	Neurotransmitter / ion-channel / GPCR signaling (paracrine axes exploitable by tumor cells)	https://www.uniprot.org/uniprotkb?query=(gene:PTGER3%20AND%20organism_id:9606)	https://www.ncbi.nlm.nih.gov/gene/?term=PTGER3[gene]+AND+Homo+sapiens[orgn]
ODC1	M1	Prostate cancer tumor-cell intrinsic (AR / proliferation / survival signaling)	polyamine, proliferation	tumormetabolism (glycolysis/polyamine)	https://www.uniprot.org/uniprotkb?query=(gene:ODC1%20AND%20organism_id:9606)	https://www.ncbi.nlm.nih.gov/gene/?term=ODC1[gene]+AND+Homo+sapiens[orgn]
PARP1	M1	Prostate cancer tumor-cell intrinsic (AR / proliferation / survival signaling)	ADP1; DNA ()	tumorinhibits/DNARASsignalingregulates (tumor)	https://www.uniprot.org/uniprotkb?query=(gene:PARP1%20AND%20organism_id:9606)	https://www.ncbi.nlm.nih.gov/gene/?term=PARP1[gene]+AND+Homo+sapiens[orgn]
PSMD3	M1	Prostate cancer tumor-cell intrinsic (AR / proliferation / survival signaling)	26S proteasomeregulates; /signalingregulates	proteostasis/stress response (tumorchaperone-)	https://www.uniprot.org/uniprotkb?query=(gene:PSMD3%20AND%20organism_id:9606)	https://www.ncbi.nlm.nih.gov/gene/?term=PSMD3[gene]+AND+Homo+sapiens[orgn]
ADRA2A	M1	Prostate cancer tumor-cell intrinsic (AR / proliferation / survival signaling)	alpha2Areceptor; GPCR	Neurotransmitter / ion-channel / GPCR signaling (paracrine axes exploitable by tumor cells)	https://www.uniprot.org/uniprotkb?query=(gene:ADRA2A%20AND%20organism_id:9606)	https://www.ncbi.nlm.nih.gov/gene/?term=ADRA2A[gene]+AND+Homo+sapiens[orgn]
SLC6A2	M1	Prostate cancer tumor-cell intrinsic (AR / proliferation / survival signaling)	(NET)	Neurotransmitter / ion-channel / GPCR signaling (paracrine axes exploitable by tumor cells)	https://www.uniprot.org/uniprotkb?query=(gene:SLC6A2%20AND%20organism_id:9606)	https://www.ncbi.nlm.nih.gov/gene/?term=SLC6A2[gene]+AND+Homo+sapiens[orgn]
INSR	M1	Prostate cancer tumor-cell intrinsic (AR / proliferation / survival signaling)	Insulin receptor; metabolismsignaling	Growth factors/kinases and downstream transcription (proliferation, resistance, adaptation)	https://www.uniprot.org/uniprotkb?query=(gene:INSR%20AND%20organism_id:9606)	https://www.ncbi.nlm.nih.gov/gene/?term=INSR[gene]+AND+Homo+sapiens[orgn]
CHEK2	M1	Prostate cancer tumor-cell intrinsic (AR / proliferation / survival signaling)	DNAkinase2; ATM、cell cycle	tumorinhibits/DNARASsignalingregulates (tumor)	https://www.uniprot.org/uniprotkb?query=(gene:CHEK2%20AND%20organism_id:9606)	https://www.ncbi.nlm.nih.gov/gene/?term=CHEK2[gene]+AND+Homo+sapiens[orgn]
HIF1A	M1	Prostate cancer tumor-cell intrinsic (AR / proliferation / survival signaling)	HIF-1alpha; /angiogenesis	Growth factors/kinases and downstream transcription (proliferation, resistance, adaptation)	https://www.uniprot.org/uniprotkb?query=(gene:HIF1A%20AND%20organism_id:9606)	https://www.ncbi.nlm.nih.gov/gene/?term=HIF1A[gene]+AND+Homo+sapiens[orgn]
SLC6A3	M1	Prostate cancer tumor-cell intrinsic (AR / proliferation / survival signaling)	(DAT)	Neurotransmitter / ion-channel / GPCR signaling (paracrine axes exploitable by tumor cells)	https://www.uniprot.org/uniprotkb?query=(gene:SLC6A3%20AND%20organism_id:9606)	https://www.ncbi.nlm.nih.gov/gene/?term=SLC6A3[gene]+AND+Homo+sapiens[orgn]
JUN	M1	Prostate cancer tumor-cell intrinsic (AR / proliferation / survival signaling)	c-JUN; AP-1transcription factor, inflammation/proliferation/stress response	Growth factors/kinases and downstream transcription (proliferation, resistance, adaptation)	https://www.uniprot.org/uniprotkb?query=(gene:JUN%20AND%20organism_id:9606)	https://www.ncbi.nlm.nih.gov/gene/?term=JUN[gene]+AND+Homo+sapiens[orgn]
FOS	M1	Prostate cancer tumor-cell intrinsic (AR / proliferation / survival signaling)	c-FOS; AP-1transcription factor	Growth factors/kinases and downstream transcription (proliferation, resistance, adaptation)	https://www.uniprot.org/uniprotkb?query=(gene:FOS%20AND%20organism_id:9606)	https://www.ncbi.nlm.nih.gov/gene/?term=FOS[gene]+AND+Homo+sapiens[orgn]
BCL2	M1	Prostate cancer tumor-cell intrinsic (AR / proliferation / survival signaling)	anti-apoptoticBCL2; inhibitsmitochondrialapoptosis	Apoptosis and cell-survival control (therapy sensitivity)	https://www.uniprot.org/uniprotkb?query=(gene:BCL2%20AND%20organism_id:9606)	https://www.ncbi.nlm.nih.gov/gene/?term=BCL2[gene]+AND+Homo+sapiens[orgn]
IFNG	M2	Immune & inflammatory (macrophage/immune-cell; cytokines/chemokines/signaling)	-gamma; Th1/NKcytokine, macrophage	Immune cytokine (regulates macrophage activation/polarization and T-cell responses)	https://www.uniprot.org/uniprotkb?query=(gene:IFNG%20AND%20organism_id:9606)	https://www.ncbi.nlm.nih.gov/gene/?term=IFNG[gene]+AND+Homo+sapiens[orgn]
IL10	M2	Immune & inflammatory (macrophage/immune-cell; cytokines/chemokines/signaling)	Interleukin-10; , regulatesmacrophage	Immune cytokine (regulates macrophage activation/polarization and T-cell responses)	https://www.uniprot.org/uniprotkb?query=(gene:IL10%20AND%20organism_id:9606)	https://www.ncbi.nlm.nih.gov/gene/?term=IL10[gene]+AND+Homo+sapiens[orgn]
NFKBIA	M2	Immune & inflammatory (macrophage/immune-cell; cytokines/chemokines/signaling)	IκBalpha; inhibitsNF-κB	NF-κB inflammatory signaling module (key in immune/macrophage cells)	https://www.uniprot.org/uniprotkb?query=(gene:NFKBIA%20AND%20organism_id:9606)	https://www.ncbi.nlm.nih.gov/gene/?term=NFKBIA[gene]+AND+Homo+sapiens[orgn]
CXCL2	M2	Immune & inflammatory (macrophage/immune-cell; cytokines/chemokines/signaling)	chemokineCXCL2; neutrophil/myeloid	chemokine (/macrophage、Timmune)	https://www.uniprot.org/uniprotkb?query=(gene:CXCL2%20AND%20organism_id:9606)	https://www.ncbi.nlm.nih.gov/gene/?term=CXCL2[gene]+AND+Homo+sapiens[orgn]
IL6	M2	Immune & inflammatory (macrophage/immune-cell; cytokines/chemokines/signaling)	Interleukin-6; inflammation, JAK/STAT3	Immune cytokine (regulates macrophage activation/polarization and T-cell responses)	https://www.uniprot.org/uniprotkb?query=(gene:IL6%20AND%20organism_id:9606)	https://www.ncbi.nlm.nih.gov/gene/?term=IL6[gene]+AND+Homo+sapiens[orgn]
CD40LG	M2	Immune & inflammatory (macrophage/immune-cell; cytokines/chemokines/signaling)	CD40 (CD154); T, /	Immune receptor/surface molecule or immunoglobulin component (immune-cell function)	https://www.uniprot.org/uniprotkb?query=(gene:CD40LG%20AND%20organism_id:9606)	https://www.ncbi.nlm.nih.gov/gene/?term=CD40LG[gene]+AND+Homo+sapiens[orgn]
CXCL8	M2	Immune & inflammatory (macrophage/immune-cell; cytokines/chemokines/signaling)	chemokineCXCL8/IL-8; neutrophil、angiogenesis	chemokine (/macrophage、Timmune)	https://www.uniprot.org/uniprotkb?query=(gene:CXCL8%20AND%20organism_id:9606)	https://www.ncbi.nlm.nih.gov/gene/?term=CXCL8[gene]+AND+Homo+sapiens[orgn]
PIK3CG	M2	Immune & inflammatory (macrophage/immune-cell; cytokines/chemokines/signaling)	PI3Kgamma; PI3K, regulatesmacrophagemigration/immuneinhibits	PI3Kγ (key target in myeloid/macrophage immunosuppression and migration)	https://www.uniprot.org/uniprotkb?query=(gene:PIK3CG%20AND%20organism_id:9606)	https://www.ncbi.nlm.nih.gov/gene/?term=PIK3CG[gene]+AND+Homo+sapiens[orgn]
RELA	M2	Immune & inflammatory (macrophage/immune-cell; cytokines/chemokines/signaling)	NF-κB p65; inflammation/survivaltranscription factor	NF-κB inflammatory signaling module (key in immune/macrophage cells)	https://www.uniprot.org/uniprotkb?query=(gene:RELA%20AND%20organism_id:9606)	https://www.ncbi.nlm.nih.gov/gene/?term=RELA[gene]+AND+Homo+sapiens[orgn]
CCL2	M2	Immune & inflammatory (macrophage/immune-cell; cytokines/chemokines/signaling)	chemokineCCL2/MCP-1; /macrophage	chemokine (/macrophage、Timmune)	https://www.uniprot.org/uniprotkb?query=(gene:CCL2%20AND%20organism_id:9606)	https://www.ncbi.nlm.nih.gov/gene/?term=CCL2[gene]+AND+Homo+sapiens[orgn]
CXCL10	M2	Immune & inflammatory (macrophage/immune-cell; cytokines/chemokines/signaling)	chemokineCXCL10; IFN, T	chemokine (/macrophage、Timmune)	https://www.uniprot.org/uniprotkb?query=(gene:CXCL10%20AND%20organism_id:9606)	https://www.ncbi.nlm.nih.gov/gene/?term=CXCL10[gene]+AND+Homo+sapiens[orgn]
CRP	M2	Immune & inflammatory (macrophage/immune-cell; cytokines/chemokines/signaling)	C-reactive protein (CRP); , inflammationmarker	Systemic inflammation / acute-phase marker (often IL-6–driven)	https://www.uniprot.org/uniprotkb?query=(gene:CRP%20AND%20organism_id:9606)	https://www.ncbi.nlm.nih.gov/gene/?term=CRP[gene]+AND+Homo+sapiens[orgn]
CXCL11	M2	Immune & inflammatory (macrophage/immune-cell; cytokines/chemokines/signaling)	chemokineCXCL11; IFN, T	chemokine (/macrophage、Timmune)	https://www.uniprot.org/uniprotkb?query=(gene:CXCL11%20AND%20organism_id:9606)	https://www.ncbi.nlm.nih.gov/gene/?term=CXCL11[gene]+AND+Homo+sapiens[orgn]
IL1A	M2	Immune & inflammatory (macrophage/immune-cell; cytokines/chemokines/signaling)	Interleukin-1alpha; cytokine	Immune cytokine (regulates macrophage activation/polarization and T-cell responses)	https://www.uniprot.org/uniprotkb?query=(gene:IL1A%20AND%20organism_id:9606)	https://www.ncbi.nlm.nih.gov/gene/?term=IL1A[gene]+AND+Homo+sapiens[orgn]
DPP4	M2	Immune & inflammatory (macrophage/immune-cell; cytokines/chemokines/signaling)	4/CD26; immune	Immune receptor/surface molecule or immunoglobulin component (immune-cell function)	https://www.uniprot.org/uniprotkb?query=(gene:DPP4%20AND%20organism_id:9606)	https://www.ncbi.nlm.nih.gov/gene/?term=DPP4[gene]+AND+Homo+sapiens[orgn]
CHUK	M2	Immune & inflammatory (macrophage/immune-cell; cytokines/chemokines/signaling)	IKKalpha; NF-κBkinase	NF-κB inflammatory signaling module (key in immune/macrophage cells)	https://www.uniprot.org/uniprotkb?query=(gene:CHUK%20AND%20organism_id:9606)	https://www.ncbi.nlm.nih.gov/gene/?term=CHUK[gene]+AND+Homo+sapiens[orgn]
NCF1	M2	Immune & inflammatory (macrophage/immune-cell; cytokines/chemokines/signaling)	NADPHp47phox; ROS	Phagocyte oxidative burst / ROS production (myeloid-cell function)	https://www.uniprot.org/uniprotkb?query=(gene:NCF1%20AND%20organism_id:9606)	https://www.ncbi.nlm.nih.gov/gene/?term=NCF1[gene]+AND+Homo+sapiens[orgn]
IL1B	M2	Immune & inflammatory (macrophage/immune-cell; cytokines/chemokines/signaling)	Interleukin-1beta; cytokine	Immune cytokine (regulates macrophage activation/polarization and T-cell responses)	https://www.uniprot.org/uniprotkb?query=(gene:IL1B%20AND%20organism_id:9606)	https://www.ncbi.nlm.nih.gov/gene/?term=IL1B[gene]+AND+Homo+sapiens[orgn]
IGHG1	M2	Immune & inflammatory (macrophage/immune-cell; cytokines/chemokines/signaling)	immuneG1; humoral immunity	Immune receptor/surface molecule or immunoglobulin component (immune-cell function)	https://www.uniprot.org/uniprotkb?query=(gene:IGHG1%20AND%20organism_id:9606)	https://www.ncbi.nlm.nih.gov/gene/?term=IGHG1[gene]+AND+Homo+sapiens[orgn]
STAT1	M2	Immune & inflammatory (macrophage/immune-cell; cytokines/chemokines/signaling)	transcription factorSTAT1; IFNsignaling, antiviral/immune	IFN/inflammatory transcriptional program (immune activation)	https://www.uniprot.org/uniprotkb?query=(gene:STAT1%20AND%20organism_id:9606)	https://www.ncbi.nlm.nih.gov/gene/?term=STAT1[gene]+AND+Homo+sapiens[orgn]
MPO	M2	Immune & inflammatory (macrophage/immune-cell; cytokines/chemokines/signaling)	neutrophil/、oxidative stress	Phagocyte oxidative burst / ROS production (myeloid-cell function)	https://www.uniprot.org/uniprotkb?query=(gene:MPO%20AND%20organism_id:9606)	https://www.ncbi.nlm.nih.gov/gene/?term=MPO[gene]+AND+Homo+sapiens[orgn]
IL2	M2	Immune & inflammatory (macrophage/immune-cell; cytokines/chemokines/signaling)	Interleukin-2; Tproliferation/	Immune cytokine (regulates macrophage activation/polarization and T-cell responses)	https://www.uniprot.org/uniprotkb?query=(gene:IL2%20AND%20organism_id:9606)	https://www.ncbi.nlm.nih.gov/gene/?term=IL2[gene]+AND+Homo+sapiens[orgn]
IRF1	M2	Immune & inflammatory (macrophage/immune-cell; cytokines/chemokines/signaling)	1; immune/apoptosisregulates	IFN/inflammatory transcriptional program (immune activation)	https://www.uniprot.org/uniprotkb?query=(gene:IRF1%20AND%20organism_id:9606)	https://www.ncbi.nlm.nih.gov/gene/?term=IRF1[gene]+AND+Homo+sapiens[orgn]
TNF	M2	Immune & inflammatory (macrophage/immune-cell; cytokines/chemokines/signaling)	tumor; /signaling	Immune cytokine (regulates macrophage activation/polarization and T-cell responses)	https://www.uniprot.org/uniprotkb?query=(gene:TNF%20AND%20organism_id:9606)	https://www.ncbi.nlm.nih.gov/gene/?term=TNF[gene]+AND+Homo+sapiens[orgn]
ALOX5	M3	Lipid peroxidation / oxidative stress & detoxification metabolism (NRF2–ARE / lipoxygenase pathways / drug metabolism)	5-lipoxygenase; /leukotriene, lipid peroxidationinitiator	metabolism/ (+lipid peroxidation)	https://www.uniprot.org/uniprotkb?query=(gene:ALOX5%20AND%20organism_id:9606)	https://www.ncbi.nlm.nih.gov/gene/?term=ALOX5[gene]+AND+Homo+sapiens[orgn]
PPARG	M3	Lipid peroxidation / oxidative stress & detoxification metabolism (NRF3–ARE / lipoxygenase pathways / drug metabolism)	PPARgamma; metabolism/immuneregulatesnuclear receptor	metabolism (/)	https://www.uniprot.org/uniprotkb?query=(gene:PPARG%20AND%20organism_id:9606)	https://www.ncbi.nlm.nih.gov/gene/?term=PPARG[gene]+AND+Homo+sapiens[orgn]
PPARA	M3	Lipid peroxidation / oxidative stress & detoxification metabolism (NRF4–ARE / lipoxygenase pathways / drug metabolism)	PPARalpha; nuclear receptor, metabolism	metabolism (/)	https://www.uniprot.org/uniprotkb?query=(gene:PPARA%20AND%20organism_id:9606)	https://www.ncbi.nlm.nih.gov/gene/?term=PPARA[gene]+AND+Homo+sapiens[orgn]
XDH	M3	Lipid peroxidation / oxidative stress & detoxification metabolism (NRF5–ARE / lipoxygenase pathways / drug metabolism)	Xanthine dehydrogenase/oxidase (XDH); metabolismROS	ROS-generating enzyme (drives oxidative stress and lipid-peroxidation milieu)	https://www.uniprot.org/uniprotkb?query=(gene:XDH%20AND%20organism_id:9606)	https://www.ncbi.nlm.nih.gov/gene/?term=XDH[gene]+AND+Homo+sapiens[orgn]
CYP1A2	M3	Lipid peroxidation / oxidative stress & detoxification metabolism (NRF6–ARE / lipoxygenase pathways / drug metabolism)	P450 1A2; /xenobioticsmetabolism	/xenobioticsmetabolism (ROS)	https://www.uniprot.org/uniprotkb?query=(gene:CYP1A2%20AND%20organism_id:9606)	https://www.ncbi.nlm.nih.gov/gene/?term=CYP1A2[gene]+AND+Homo+sapiens[orgn]
CYP3A4	M3	Lipid peroxidation / oxidative stress & detoxification metabolism (NRF7–ARE / lipoxygenase pathways / drug metabolism)	P450 3A4; metabolism	/xenobioticsmetabolism (ROS)	https://www.uniprot.org/uniprotkb?query=(gene:CYP3A4%20AND%20organism_id:9606)	https://www.ncbi.nlm.nih.gov/gene/?term=CYP3A4[gene]+AND+Homo+sapiens[orgn]
GSTP1	M3	Lipid peroxidation / oxidative stress & detoxification metabolism (NRF8–ARE / lipoxygenase pathways / drug metabolism)	glutathione S-transferaseP1; detoxification/antioxidant, PCa	Antioxidant & detox defense (NRF2–ARE / clearance of lipid-peroxidation products)	https://www.uniprot.org/uniprotkb?query=(gene:GSTP1%20AND%20organism_id:9606)	https://www.ncbi.nlm.nih.gov/gene/?term=GSTP1[gene]+AND+Homo+sapiens[orgn]
SOD1	M3	Lipid peroxidation / oxidative stress & detoxification metabolism (NRF9–ARE / lipoxygenase pathways / drug metabolism)	Superoxide dismutase 1 (SOD1); O2-•, antioxidant	Antioxidant & detox defense (NRF2–ARE / clearance of lipid-peroxidation products)	https://www.uniprot.org/uniprotkb?query=(gene:SOD1%20AND%20organism_id:9606)	https://www.ncbi.nlm.nih.gov/gene/?term=SOD1[gene]+AND+Homo+sapiens[orgn]
ACACA	M3	Lipid peroxidation / oxidative stress & detoxification metabolism (NRF10–ARE / lipoxygenase pathways / drug metabolism)	Aalpha	metabolism (/)	https://www.uniprot.org/uniprotkb?query=(gene:ACACA%20AND%20organism_id:9606)	https://www.ncbi.nlm.nih.gov/gene/?term=ACACA[gene]+AND+Homo+sapiens[orgn]
NR1I3	M3	Lipid peroxidation / oxidative stress & detoxification metabolism (NRF11–ARE / lipoxygenase pathways / drug metabolism)	CAR; xenobioticsnuclear receptor, regulatesdetoxification/	/xenobioticsmetabolism (ROS)	https://www.uniprot.org/uniprotkb?query=(gene:NR1I3%20AND%20organism_id:9606)	https://www.ncbi.nlm.nih.gov/gene/?term=NR1I3[gene]+AND+Homo+sapiens[orgn]
NFE2L2	M3	Lipid peroxidation / oxidative stress & detoxification metabolism (NRF12–ARE / lipoxygenase pathways / drug metabolism)	NRF2transcription factor; antioxidant/detoxificationregulates	Antioxidant & detox defense (NRF2–ARE / clearance of lipid-peroxidation products)	https://www.uniprot.org/uniprotkb?query=(gene:NFE2L2%20AND%20organism_id:9606)	https://www.ncbi.nlm.nih.gov/gene/?term=NFE2L2[gene]+AND+Homo+sapiens[orgn]
NQO1	M3	Lipid peroxidation / oxidative stress & detoxification metabolism (NRF13–ARE / lipoxygenase pathways / drug metabolism)	NAD(P)H1; NRF2, antioxidantdetoxification	Antioxidant & detox defense (NRF2–ARE / clearance of lipid-peroxidation products)	https://www.uniprot.org/uniprotkb?query=(gene:NQO1%20AND%20organism_id:9606)	https://www.ncbi.nlm.nih.gov/gene/?term=NQO1[gene]+AND+Homo+sapiens[orgn]
GSTM2	M3	Lipid peroxidation / oxidative stress & detoxification metabolism (NRF14–ARE / lipoxygenase pathways / drug metabolism)	glutathione S-transferaseM2; detoxification/antioxidant	Antioxidant & detox defense (NRF2–ARE / clearance of lipid-peroxidation products)	https://www.uniprot.org/uniprotkb?query=(gene:GSTM2%20AND%20organism_id:9606)	https://www.ncbi.nlm.nih.gov/gene/?term=GSTM2[gene]+AND+Homo+sapiens[orgn]
GSTM1	M3	Lipid peroxidation / oxidative stress & detoxification metabolism (NRF15–ARE / lipoxygenase pathways / drug metabolism)	glutathione S-transferaseM1; detoxification/antioxidant	Antioxidant & detox defense (NRF2–ARE / clearance of lipid-peroxidation products)	https://www.uniprot.org/uniprotkb?query=(gene:GSTM1%20AND%20organism_id:9606)	https://www.ncbi.nlm.nih.gov/gene/?term=GSTM1[gene]+AND+Homo+sapiens[orgn]
LTA4H	M3	Lipid peroxidation / oxidative stress & detoxification metabolism (NRF16–ARE / lipoxygenase pathways / drug metabolism)	leukotrieneA4; LTB4 (inflammation)	metabolism/ (+lipid peroxidation)	https://www.uniprot.org/uniprotkb?query=(gene:LTA4H%20AND%20organism_id:9606)	https://www.ncbi.nlm.nih.gov/gene/?term=LTA4H[gene]+AND+Homo+sapiens[orgn]
PTGS2	M3	Lipid peroxidation / oxidative stress & detoxification metabolism (NRF17–ARE / lipoxygenase pathways / drug metabolism)	COX-2; prostaglandin, inflammation/tumorpromotes	metabolism/ (+lipid peroxidation)	https://www.uniprot.org/uniprotkb?query=(gene:PTGS2%20AND%20organism_id:9606)	https://www.ncbi.nlm.nih.gov/gene/?term=PTGS2[gene]+AND+Homo+sapiens[orgn]
DUOX2	M3	Lipid peroxidation / oxidative stress & detoxification metabolism (NRF18–ARE / lipoxygenase pathways / drug metabolism)	Dual oxidase 2 (DUOX2); H2O2, /oxidative stress	ROS-generating enzyme (drives oxidative stress and lipid-peroxidation milieu)	https://www.uniprot.org/uniprotkb?query=(gene:DUOX2%20AND%20organism_id:9606)	https://www.ncbi.nlm.nih.gov/gene/?term=DUOX2[gene]+AND+Homo+sapiens[orgn]
RXRA	M3	Lipid peroxidation / oxidative stress & detoxification metabolism (NRF19–ARE / lipoxygenase pathways / drug metabolism)	RXRalpha; nuclear receptorchaperone (PPAR)	metabolism (/)	https://www.uniprot.org/uniprotkb?query=(gene:RXRA%20AND%20organism_id:9606)	https://www.ncbi.nlm.nih.gov/gene/?term=RXRA[gene]+AND+Homo+sapiens[orgn]
CYP1A1	M3	Lipid peroxidation / oxidative stress & detoxification metabolism (NRF20–ARE / lipoxygenase pathways / drug metabolism)	P450 1A1; xenobioticsmetabolism/ROS	/xenobioticsmetabolism (ROS)	https://www.uniprot.org/uniprotkb?query=(gene:CYP1A1%20AND%20organism_id:9606)	https://www.ncbi.nlm.nih.gov/gene/?term=CYP1A1[gene]+AND+Homo+sapiens[orgn]
AHR	M3	Lipid peroxidation / oxidative stress & detoxification metabolism (NRF21–ARE / lipoxygenase pathways / drug metabolism)	Aryl hydrocarbon receptor (AHR); xenobioticsnuclear receptor, CYP1	/xenobioticsmetabolism (ROS)	https://www.uniprot.org/uniprotkb?query=(gene:AHR%20AND%20organism_id:9606)	https://www.ncbi.nlm.nih.gov/gene/?term=AHR[gene]+AND+Homo+sapiens[orgn]
PPARD	M3	Lipid peroxidation / oxidative stress & detoxification metabolism (NRF22–ARE / lipoxygenase pathways / drug metabolism)	PPARdelta; metabolisminflammationregulatesnuclear receptor	metabolism (/)	https://www.uniprot.org/uniprotkb?query=(gene:PPARD%20AND%20organism_id:9606)	https://www.ncbi.nlm.nih.gov/gene/?term=PPARD[gene]+AND+Homo+sapiens[orgn]
ABCG2	M3	Lipid peroxidation / oxidative stress & detoxification metabolism (NRF23–ARE / lipoxygenase pathways / drug metabolism)	ABCBCRP; drug efflux/drug resistance, NRF2	Antioxidant & detox defense (NRF2–ARE / clearance of lipid-peroxidation products)	https://www.uniprot.org/uniprotkb?query=(gene:ABCG2%20AND%20organism_id:9606)	https://www.ncbi.nlm.nih.gov/gene/?term=ABCG2[gene]+AND+Homo+sapiens[orgn]
PON1	M3	Lipid peroxidation / oxidative stress & detoxification metabolism (NRF24–ARE / lipoxygenase pathways / drug metabolism)	Paraoxonase 1 (PON1); antioxidant、inhibitslipid peroxidation	Antioxidant & detox defense (NRF2–ARE / clearance of lipid-peroxidation products)	https://www.uniprot.org/uniprotkb?query=(gene:PON1%20AND%20organism_id:9606)	https://www.ncbi.nlm.nih.gov/gene/?term=PON1[gene]+AND+Homo+sapiens[orgn]
POR	M3	Lipid peroxidation / oxidative stress & detoxification metabolism (NRF25–ARE / lipoxygenase pathways / drug metabolism)	Cytochrome P450 oxidoreductase (POR); CYP	/xenobioticsmetabolism (ROS)	https://www.uniprot.org/uniprotkb?query=(gene:POR%20AND%20organism_id:9606)	https://www.ncbi.nlm.nih.gov/gene/?term=POR[gene]+AND+Homo+sapiens[orgn]
AKR1B1	M3	Lipid peroxidation / oxidative stress & detoxification metabolism (NRF26–ARE / lipoxygenase pathways / drug metabolism)	/lipid peroxidation, detoxification	Antioxidant & detox defense (NRF2–ARE / clearance of lipid-peroxidation products)	https://www.uniprot.org/uniprotkb?query=(gene:AKR1B1%20AND%20organism_id:9606)	https://www.ncbi.nlm.nih.gov/gene/?term=AKR1B1[gene]+AND+Homo+sapiens[orgn]
PTGS1	M3	Lipid peroxidation / oxidative stress & detoxification metabolism (NRF27–ARE / lipoxygenase pathways / drug metabolism)	COX-1; prostaglandinkey ()	metabolism/ (+lipid peroxidation)	https://www.uniprot.org/uniprotkb?query=(gene:PTGS1%20AND%20organism_id:9606)	https://www.ncbi.nlm.nih.gov/gene/?term=PTGS1[gene]+AND+Homo+sapiens[orgn]
ADH1C	M3	Lipid peroxidation / oxidative stress & detoxification metabolism (NRF28–ARE / lipoxygenase pathways / drug metabolism)	1C; /metabolism, detoxification	/xenobioticsmetabolism (ROS)	https://www.uniprot.org/uniprotkb?query=(gene:ADH1C%20AND%20organism_id:9606)	https://www.ncbi.nlm.nih.gov/gene/?term=ADH1C[gene]+AND+Homo+sapiens[orgn]
NR1I2	M3	Lipid peroxidation / oxidative stress & detoxification metabolism (NRF29–ARE / lipoxygenase pathways / drug metabolism)	PXR; xenobioticsnuclear receptor, CYP3A/ABCG2	/xenobioticsmetabolism (ROS)	https://www.uniprot.org/uniprotkb?query=(gene:NR1I2%20AND%20organism_id:9606)	https://www.ncbi.nlm.nih.gov/gene/?term=NR1I2[gene]+AND+Homo+sapiens[orgn]
CYP1B1	M3	Lipid peroxidation / oxidative stress & detoxification metabolism (NRF30–ARE / lipoxygenase pathways / drug metabolism)	P450 1B1; xenobioticsmetabolism, tumor	/xenobioticsmetabolism (ROS)	https://www.uniprot.org/uniprotkb?query=(gene:CYP1B1%20AND%20organism_id:9606)	https://www.ncbi.nlm.nih.gov/gene/?term=CYP1B1[gene]+AND+Homo+sapiens[orgn]
SERPINE1	M4	Stroma–vasculature–coagulation & ECM remodeling (endothelial adhesion / fibrinolysis / collagens / MMPs)	PAI-1; inhibitsfibrinolysis、migration/angiogenesis	Fibrinolysis / proteolysis system (migration, invasion, angiogenesis)	https://www.uniprot.org/uniprotkb?query=(gene:SERPINE1%20AND%20organism_id:9606)	https://www.ncbi.nlm.nih.gov/gene/?term=SERPINE1[gene]+AND+Homo+sapiens[orgn]
MMP1	M4	Stroma–vasculature–coagulation & ECM remodeling (endothelial adhesion / fibrinolysis / collagens / MMPs)	matrix metalloproteinase1; collagen, ECM	ECM degradation and invasion/metastasis (MMP-mediated matrix remodeling)	https://www.uniprot.org/uniprotkb?query=(gene:MMP1%20AND%20organism_id:9606)	https://www.ncbi.nlm.nih.gov/gene/?term=MMP1[gene]+AND+Homo+sapiens[orgn]
THBD	M4	Stroma–vasculature–coagulation & ECM remodeling (endothelial adhesion / fibrinolysis / collagens / MMPs)	thrombomodulin; anticoagulation/coagulationregulates	Coagulation–anticoagulation axis (cancer-associated hypercoagulability / metastatic niche)	https://www.uniprot.org/uniprotkb?query=(gene:THBD%20AND%20organism_id:9606)	https://www.ncbi.nlm.nih.gov/gene/?term=THBD[gene]+AND+Homo+sapiens[orgn]
NOS3	M4	Stroma–vasculature–coagulation & ECM remodeling (endothelial adhesion / fibrinolysis / collagens / MMPs)	eNOS; /	Endothelial activation and adhesion / vascular function (inflammation and metastasis)	https://www.uniprot.org/uniprotkb?query=(gene:NOS3%20AND%20organism_id:9606)	https://www.ncbi.nlm.nih.gov/gene/?term=NOS3[gene]+AND+Homo+sapiens[orgn]
F7	M4	Stroma–vasculature–coagulation & ECM remodeling (endothelial adhesion / fibrinolysis / collagens / MMPs)	coagulation factorVII; TFinitiatorcoagulation	Coagulation–anticoagulation axis (cancer-associated hypercoagulability / metastatic niche)	https://www.uniprot.org/uniprotkb?query=(gene:F7%20AND%20organism_id:9606)	https://www.ncbi.nlm.nih.gov/gene/?term=F7[gene]+AND+Homo+sapiens[orgn]
MMP3	M4	Stroma–vasculature–coagulation & ECM remodeling (endothelial adhesion / fibrinolysis / collagens / MMPs)	matrix metalloproteinase3; , ECM	ECM degradation and invasion/metastasis (MMP-mediated matrix remodeling)	https://www.uniprot.org/uniprotkb?query=(gene:MMP3%20AND%20organism_id:9606)	https://www.ncbi.nlm.nih.gov/gene/?term=MMP3[gene]+AND+Homo+sapiens[orgn]
COL3A1	M4	Stroma–vasculature–coagulation & ECM remodeling (endothelial adhesion / fibrinolysis / collagens / MMPs)	IIIcollagenalpha1; ECM	ECM structure and collagen maturation / hyaluronan (tumor-stroma remodeling)	https://www.uniprot.org/uniprotkb?query=(gene:COL3A1%20AND%20organism_id:9606)	https://www.ncbi.nlm.nih.gov/gene/?term=COL3A1[gene]+AND+Homo+sapiens[orgn]
ICAM1	M4	Stroma–vasculature–coagulation & ECM remodeling (endothelial adhesion / fibrinolysis / collagens / MMPs)	Intercellular adhesion molecule 1 (ICAM-1); /inflammationmigration	Endothelial activation and adhesion / vascular function (inflammation and metastasis)	https://www.uniprot.org/uniprotkb?query=(gene:ICAM1%20AND%20organism_id:9606)	https://www.ncbi.nlm.nih.gov/gene/?term=ICAM1[gene]+AND+Homo+sapiens[orgn]
COL1A1	M4	Stroma–vasculature–coagulation & ECM remodeling (endothelial adhesion / fibrinolysis / collagens / MMPs)	Icollagenalpha1; ECM, /tumor	ECM structure and collagen maturation / hyaluronan (tumor-stroma remodeling)	https://www.uniprot.org/uniprotkb?query=(gene:COL1A1%20AND%20organism_id:9606)	https://www.ncbi.nlm.nih.gov/gene/?term=COL1A1[gene]+AND+Homo+sapiens[orgn]
HAS2	M4	Stroma–vasculature–coagulation & ECM remodeling (endothelial adhesion / fibrinolysis / collagens / MMPs)	hyaluronan2; HA, ECM/migration	ECM structure and collagen maturation / hyaluronan (tumor-stroma remodeling)	https://www.uniprot.org/uniprotkb?query=(gene:HAS2%20AND%20organism_id:9606)	https://www.ncbi.nlm.nih.gov/gene/?term=HAS2[gene]+AND+Homo+sapiens[orgn]
F2	M4	Stroma–vasculature–coagulation & ECM remodeling (endothelial adhesion / fibrinolysis / collagens / MMPs)	coagulation factorII (coagulation); coagulationcore	Coagulation–anticoagulation axis (cancer-associated hypercoagulability / metastatic niche)	https://www.uniprot.org/uniprotkb?query=(gene:F2%20AND%20organism_id:9606)	https://www.ncbi.nlm.nih.gov/gene/?term=F2[gene]+AND+Homo+sapiens[orgn]
PLAU	M4	Stroma–vasculature–coagulation & ECM remodeling (endothelial adhesion / fibrinolysis / collagens / MMPs)	Urokinase-type plasminogen activator (uPA)uPA; promotesinvasion/fibrinolysis	Fibrinolysis / proteolysis system (migration, invasion, angiogenesis)	https://www.uniprot.org/uniprotkb?query=(gene:PLAU%20AND%20organism_id:9606)	https://www.ncbi.nlm.nih.gov/gene/?term=PLAU[gene]+AND+Homo+sapiens[orgn]
F10	M4	Stroma–vasculature–coagulation & ECM remodeling (endothelial adhesion / fibrinolysis / collagens / MMPs)	coagulation factorX; coagulationkey	Coagulation–anticoagulation axis (cancer-associated hypercoagulability / metastatic niche)	https://www.uniprot.org/uniprotkb?query=(gene:F10%20AND%20organism_id:9606)	https://www.ncbi.nlm.nih.gov/gene/?term=F10[gene]+AND+Homo+sapiens[orgn]
SPP1	M4	Stroma–vasculature–coagulation & ECM remodeling (endothelial adhesion / fibrinolysis / collagens / MMPs)	Osteopontin (SPP1)/OPN; ECMimmune, promotes	Osteopontin (SPP1)/ECM-immune (TMEregulates)	https://www.uniprot.org/uniprotkb?query=(gene:SPP1%20AND%20organism_id:9606)	https://www.ncbi.nlm.nih.gov/gene/?term=SPP1[gene]+AND+Homo+sapiens[orgn]
MMP2	M4	Stroma–vasculature–coagulation & ECM remodeling (endothelial adhesion / fibrinolysis / collagens / MMPs)	matrix metalloproteinase2; A, ECM/invasion	ECM degradation and invasion/metastasis (MMP-mediated matrix remodeling)	https://www.uniprot.org/uniprotkb?query=(gene:MMP2%20AND%20organism_id:9606)	https://www.ncbi.nlm.nih.gov/gene/?term=MMP2[gene]+AND+Homo+sapiens[orgn]
PCOLCE	M4	Stroma–vasculature–coagulation & ECM remodeling (endothelial adhesion / fibrinolysis / collagens / MMPs)	collagenC; collagen	ECM structure and collagen maturation / hyaluronan (tumor-stroma remodeling)	https://www.uniprot.org/uniprotkb?query=(gene:PCOLCE%20AND%20organism_id:9606)	https://www.ncbi.nlm.nih.gov/gene/?term=PCOLCE[gene]+AND+Homo+sapiens[orgn]
SELE	M4	Stroma–vasculature–coagulation & ECM remodeling (endothelial adhesion / fibrinolysis / collagens / MMPs)	E-selectin; inflammation	Endothelial activation and adhesion / vascular function (inflammation and metastasis)	https://www.uniprot.org/uniprotkb?query=(gene:SELE%20AND%20organism_id:9606)	https://www.ncbi.nlm.nih.gov/gene/?term=SELE[gene]+AND+Homo+sapiens[orgn]
PLAT	M4	Stroma–vasculature–coagulation & ECM remodeling (endothelial adhesion / fibrinolysis / collagens / MMPs)	Tissue-type plasminogen activator (tPA)tPA; promotesfibrinolysis	Fibrinolysis / proteolysis system (migration, invasion, angiogenesis)	https://www.uniprot.org/uniprotkb?query=(gene:PLAT%20AND%20organism_id:9606)	https://www.ncbi.nlm.nih.gov/gene/?term=PLAT[gene]+AND+Homo+sapiens[orgn]
F3	M4	Stroma–vasculature–coagulation & ECM remodeling (endothelial adhesion / fibrinolysis / collagens / MMPs)	coagulation factorIII (tissue factorTF); initiatorextrinsiccoagulation	Coagulation–anticoagulation axis (cancer-associated hypercoagulability / metastatic niche)	https://www.uniprot.org/uniprotkb?query=(gene:F3%20AND%20organism_id:9606)	https://www.ncbi.nlm.nih.gov/gene/?term=F3[gene]+AND+Homo+sapiens[orgn]
MMP9	M4	Stroma–vasculature–coagulation & ECM remodeling (endothelial adhesion / fibrinolysis / collagens / MMPs)	matrix metalloproteinase9; B, invasion/angiogenesis	ECM degradation and invasion/metastasis (MMP-mediated matrix remodeling)	https://www.uniprot.org/uniprotkb?query=(gene:MMP9%20AND%20organism_id:9606)	https://www.ncbi.nlm.nih.gov/gene/?term=MMP9[gene]+AND+Homo+sapiens[orgn]
VCAM1	M4	Stroma–vasculature–coagulation & ECM remodeling (endothelial adhesion / fibrinolysis / collagens / MMPs)	Vascular cell adhesion molecule 1 (VCAM-1); /	Endothelial activation and adhesion / vascular function (inflammation and metastasis)	https://www.uniprot.org/uniprotkb?query=(gene:VCAM1%20AND%20organism_id:9606)	https://www.ncbi.nlm.nih.gov/gene/?term=VCAM1[gene]+AND+Homo+sapiens[orgn]
VEGFA	M4	Stroma–vasculature–coagulation & ECM remodeling (endothelial adhesion / fibrinolysis / collagens / MMPs)	Vascular endothelial growth factor A (VEGFA); angiogenesis	angiogenesiskey (tumor/immune)	https://www.uniprot.org/uniprotkb?query=(gene:VEGFA%20AND%20organism_id:9606)	https://www.ncbi.nlm.nih.gov/gene/?term=VEGFA[gene]+AND+Homo+sapiens[orgn]

## Sheet: References
Item	URL
UniProtKB (protein function annotations)	https://www.uniprot.org/uniprotkb
NCBI Gene (gene summaries and links)	https://www.ncbi.nlm.nih.gov/gene
GeneCards (integrated gene database)	https://www.genecards.org/
KEGG Prostate cancer pathway (hsa05215)	https://www.kegg.jp/entry/hsa05215
Review: Androgen receptor signalling in prostate cancer (resistance mechanisms)	https://www.dovepress.com/androgen-receptor-signalling-in-prostate-cancer-mechanisms-of-resistan-peer-reviewed-fulltext-article-RRU
Review: Androgen receptor dynamics in prostate cancer (Frontiers in Oncology, 2025)	https://www.frontiersin.org/journals/oncology/articles/10.3389/fonc.2025.1542811/full
Review: Macrophages in prostate cancer: dual roles (J Transl Med, 2025)	https://link.springer.com/article/10.1186/s12967-025-06519-x
Review: Lipid metabolism in ferroptosis (Frontiers Immunology, 2025)	https://www.frontiersin.org/journals/immunology/articles/10.3389/fimmu.2025.1545339/full
Review: Regulation of ferroptosis by lipid metabolism (Trends Cell Biol, 2023)	https://www.cell.com/trends/cell-biology/fulltext/S0962-8924%2823%2900086-7
Review: NFE2L2/NRF2 and ferroptosis resistance	https://www.oaepublish.com/articles/cdr.2024.123
Review: Nrf2 and oxidative stress overview (Antioxidants, 2022)	https://www.mdpi.com/2076-3921/11/12/2345
Review: Matrix metalloproteinases in cancer (Mol Biol Rep, 2021)	https://link.springer.com/article/10.1007/s11033-021-06635-z
Review: PAI-1 (SERPINE1) paradox in cancer (Cancer Metastasis Rev, 2019)	https://link.springer.com/article/10.1007/s10555-019-09806-4
Review: Cancer-associated thrombosis overview (Cancers, 2018)	https://www.mdpi.com/2072-6694/10/10/380
Review: ICAM-1 and VCAM-1 roles (Perspect Biol Med? actually review in Life Sci, 2023)	https://www.sciencedirect.com/science/article/pii/S0009898123002899
Review: Osteopontin (SPP1) in cancer	https://www.mdpi.com/2673-8937/2/3/33
