# Supplementary material for: Combined Dihydroartemisinin and Eupatilin Suppress Prostate Cancer through AR-Associated Ferroptosis and Modulation of Macrophage–Tumor Crosstalk
Source: Research (Wash D C). 2026 Jun 23;9:1331. doi: 10.34133/research.1331 (PMC13287449; doi:10.34133/research.1331)
Supplement: Supplementary 1 — Figs. S1 to S6 Tables S1 to S5 [file research.1331.f1.zip › Supplementary Table 4.scTenifoldKnk_AR_Targets.xlsx]

## Sheet: AR_KO_Downregulated
gene

## Sheet: All_Statistics
gene
