# Supplementary material for: Combined Dihydroartemisinin and Eupatilin Suppress Prostate Cancer through AR-Associated Ferroptosis and Modulation of Macrophage–Tumor Crosstalk
Source: Research (Wash D C). 2026 Jun 23;9:1331. doi: 10.34133/research.1331 (PMC13287449; doi:10.34133/research.1331)
Supplement: Supplementary 1 — Figs. S1 to S6 Tables S1 to S5 [file research.1331.f1.zip › Supplementary Table 5. AR_Target_prediction.csv]

CHEA	GTRD	ChIP_Atlas	hTFtarget	KnockTF	cor_TCGA	intersection
MLNR	TSPAN6	TRIM49D2	MTND1P23	FKBP5	DPM1	AHRR
MRGPRG-AS1	DPM1	TRIM49D1	MTND2P28	UBE2T	SCYL3	DPP9
TTTY3B	SCYL3	FAM107B	MIR6723	ATOX1	C1orf112	TDP1
ST7-AS2	C1orf112	CYP3A43	RP5-857K21.7	SIGMAR1	FUCA2	DIAPH2
MIR632	FGR	GREB1	MTATP8P1	CDC20	GCLC	BBX
LINC00467	CFH	IQGAP2	MTATP6P1	LMNB2	NFYA	DCAF6
LRP5L	FUCA2	C1orf116	RP5-857K21.11	CCNB2	STPG1	GPR37
ZNF621	GCLC	ZNF341	RP11-206L10.9	MAL2	NIPAL3	WWC3
HMGN2P46	NFYA	TMEM100	FAM87B	TFF3	ENPP4	SDC2
MIR148A	STPG1	UGT2B15	LINC00115	ABCA1	ANKIB1	SAMD8
MIR9-1	NIPAL3	EPN1	LINC01128	GPNMB	CYP51A1	ACSL4
ANAPC15	LAS1L	MTRNR2L2	NOC2L	MAOA	KRIT1	CEP170
WDR5B	ENPP4	MTRNR2L8	PLEKHN1	DUSP3	RAD52	KDM4A
C6ORF89	SEMA3F	PHF8	HES4	BOLA3	LAP3	PRIM1
ZNF684	CFTR	SMARCD2	AGRN	ACSS2	MAD1L1	ABAT
RRNAD1	ANKIB1	ZNF22	C1orf159	BOP1	LASP1	RASSF9
SOGA1	CYP51A1	SPIDR	MIR200B	PGM5	SNX11	KLHL8
UBALD1	KRIT1	PRDM1	TNFRSF18	TRMT112	ALS2	TLR3
CEP44	RAD52	EVA1C	SDF4	LSM4	CFLAR	ABCA1
EFHC1	BAD	UGT2B10	FAM132A	PBK	NDUFAF7	MAST4
MTERF1	LAP3	NFKBIA	RP5-902P8.10	ANXA1	SLC7A2	SLC7A11
MOCS3	CD99	CDHR3	ACAP3	HSPE1	SARM1	MERTK
MSANTD2	HS3ST1	CROT	PUSL1	CDCA5	POLDIP2	BCL9
TIGD6	AOC1	DNPEP	CPSF3L	CAMKV	AK2	ST7
ZNF221	WNT16	NFIB	VWA1	TRIB3	FKBP4	FAM107B
ATAD2B	HECW1	DHX36	ATAD3C	NCAPG	KDM1A	WDR1
MTIF3	MAD1L1	CLDN8	TMEM240	HSD11B2	RECQL	PACSIN2
AKR7A2	LASP1	MAP3K6	C1orf233	DDIT3	VPS50	TNRC6B
DHX34	SNX11	IL22RA2	MIB2	DNAJB9	SLC25A13	PCSK6
BID	TMEM176A	FKBP5	SLC35E2B	GMPR	ST7	NFIA
CTSG	M6PR	G3BP2	CDK11A	TKTL1	CDC27	BCOR
KLHL31	KLHL13	ZNF547	SLC35E2	GPER1	HCCS	SMAD3
HCLS1	CYP26B1	TRAPPC2B	NADK	ASS1	DVL2	ZMIZ1
FBXL4	ICA1	SLC13A1	GNB1	PTTG1	UPF1	PCDH1
SLC18A1	DBNDD1	C4orf51	RP1-140A9.1	CRYAB	SKAP2	AUTS2
CHST13	ALS2	DNAH5	CFAP74	AURKA	SLC25A5	AFF3
FAM193A	CASP10	DBI	RP11-547D24.3	UBE2C	DHX33	MYRIP
MPP7	CFLAR	C2orf76	PRKCZ	MRPL11	THSD7A	ZBTB16
DNAH6	TFPI	PRAME	RP11-181G12.2	DNMT1	LIG3	PARD3B
GNAT3	NDUFAF7	ASPH	C1orf86	EBNA1BP2	RPAP3	PARD3
MATN2	RBM5	CCN5	SKI	DUSP1	CIAPIN1	PRKCA
OTULIN	MTMR7	NANOGP8	RER1	ADM2	COPZ2	ZBTB20
TMEM216	SLC7A2	COBLL1	PLCH2	EMX2	PRKAR2B	AFF1
USP37	ARF5	SPINT3	HES5	FOXA1	MSL3	FOXN3
ZSCAN12	SARM1	UGT2B28	TTC34	YPEL1	CREBBP	FOXN2
AHRR	POLDIP2	PIK3AP1	LINC00982	PNCK	CROT	SLC38A2
AP3S1	PLXND1	NEBL	ARHGEF16	KIFC1	KMT2E	SH3BP4
ZNF579	AK2	PGC	TPRG1L	ZNF467	IBTK	MTUS1
DPP9	CD38	DNAJB3	TP73	RHPN2	ZNF195	LPP
MEI1	FKBP4	MAP3K7CL	RP5-1092A11.5	GLRX	MYCBP2	STARD13
NAGPA	KDM1A	REP15	RP5-1092A11.2	GOT1	FBXL3	TSPAN9
VPS33A	RBM6	DAAM1	RPL22	PPIL1	PDK2	GLI2
MYCBP2	CAMKK1	TIPARP	ICMT	MIOS	ZFX	AHNAK
RTDR1	RECQL	CHRNA2	HES3	DCXR	LAMP2	IQSEC1
ARRDC1-AS1	VPS50	PRKACB	GPR153	RASD1	GDE1	CMIP
NECAB3	HSPB6	KRTAP9-6	ACOT7	SNRPF	REX1BD	TEX2
C8ORF31	ARHGAP33	WASHC3	HES2	ZNF524	AP2B1	ARHGEF3
LRRC75A	NDUFAB1	AKAP7	ESPN	GSS	ZNF263	WWC1
C12ORF29	PDK4	SCNN1A	MIR4252	DUSP26	MAP3K9	HERPUD2
LOC100128164	SLC22A16	BCAR3	PLEKHG5	RAB31	RALA	WWTR1
FAM218A	ZMYND10	DECR1	ZBTB48	MRPL20	BAIAP2L1	CHD9
ZNF192P1	ABCB5	TEX36	KLHL21	BNIP3L	KDM7A	RAPGEF5
ULBP3	ARX	DERL1	PHF13	CXADR	AGK	GOLPH3
ZNF234	SLC25A13	EDN3	THAP3	FAM177B	PHTF2	TRIB1
MRPL18	ST7	SMAD4	DNAJC11	NDUFAF2	FARP2	SERINC5
TDP1	CDC27	NOSTRIN	RP11-312B8.1	TTF2	DBF4	CCND1
IFNW1	SLC4A1	PHF19	CAMTA1	HMMR	COX10	NCOA2
EMR1	CALCR	NAT1	RNU1-8P	SCARNA11	VPS41	CDH1
ALDH8A1	HCCS	AMTN	RP4-549F15.1	TIMELESS	ARHGAP44	NF1
ANKEF1	DVL2	GALNT18	VAMP3	MALL	ELAC2	GLI3
RGS13	PRSS22	TMEM204	PER3	POLR3K	ARSD	NAV2
HRH4	UPF1	CTXN3	TNFRSF9	FGF9	PNPLA4	CD82
INSL6	SKAP2	SLC29A2	PARK7	PANX2	ADIPOR2	ARNT2
NDUFAF6	SLC25A5	OTOR	Y_RNA	RPS28	MARK4	KCTD1
NOXRED1	CCDC109B	MCEE	RP11-431K24.1	CCDC6	CCDC124	LRBA
TRIM48	HOXA11	MPHOSPH10	RP11-431K24.3	RRM1	PAFAH1B1	TJP1
PLET1	POLR2J	EHF	RNU1-7P	AHNAK2	KIAA0100	PHACTR2
CD226	DHX33	MOGAT2	SLC45A1	PPA1	TRAPPC6A	SCRN1
TNK1	MEOX1	ERN1	RERE	PAG1	ST7L	MAN1A1
ZNF683	THSD7A	ZDHHC9	RP5-1115A15.1	SCARNA8	PAX6	GPC5
NYX	LIG3	NSD2	RPL7P11	SPC24	LUC7L	FURIN
LINC00471	RPAP3	CCDC68	RPL7P7	MAP1S	CACNA2D2	AGPAT3
SLC36A3	ACSM3	DNASE2B	RP11-185B14.1	NAA38	CRAMP1	NR3C2
B3GALT1	AC004381.6	KCTD3	RNU6-304P	NOTCH3	DNAJC11	NFIB
RXFP1	CIAPIN1	APOD	CA6	ID2	MYLIP	SESN3
COL6A3	SPPL2B	RGS3	RN7SL451P	RORC	E2F2	VANGL1
DHTKD1	FAM214B	PUM2	GPR157	EDN2	JARID2	HMCN1
DIAPH2	COPZ2	HK1	H6PD	ZKSCAN1	CDKL5	KAT2B
DNAH17	PRKAR2B	CDKN1A	RNA5SP40	OAF	NADK	SYTL2
TMCO5A	MSL3	TPT1	PIK3CD	KIAA1522	CYTH3	PLCB4
CACNG5	CREBBP	JPH4	PIK3CD-AS2	ZNF91	ADAM22	DAAM1
MIR32	TSPOAP1	SPIC	CLSTN1	VCX	SYPL1	CPEB4
PRG4	MPO	PHACTR4	MZT1P1	CENPV	CYB561	MYO1D
DYNLRB2	PON1	GLYATL1	LZIC	RABEPK	SPAG9	PIK3AP1
MYOT	GCFC2	CXCL8	NMNAT1	SPA17	AASS	ZBTB10
OPN5	WDR54	RERE	RBP7	CYFIP2	CRY1	FRY
BTG3	CROT	MED30	UBE4B	PSMB3	NFIX	LDLRAD3
HSD17B3	ABCB4	METTL9	PGAM1P11	BMP2	ST3GAL1	ZNF697
WISP3	KMT2E	LRRC36	RNU6-828P	NHP2	PKD1	BTRC
LRRN3	RHBDD2	SELENOS	KIF1B	TROAP	RHOBTB2	PMS1
MIR190A	SOX8	TMPRSS11F	RNU6-37P	ARHGEF2	HEATR5B	APLP2
MIRLET7I	IBTK	HOXC6	RN7SL731P	NUSAP1	SEC62	CDK19
PABPC3	ZNF195	HOXC4	PGD	MDC1	RPS20	THBS1
TPRG1	MYCBP2	MYLK3	APITD1-CORT	SYTL1	CSDE1	BCL2L1
ASB14	FBXL3	TRIM48	APITD1	RPS7	UBE3C	PXN
ABCA10	ITGAL	UGT2B11	CORT	MYBPC3	REV3L	SLC6A9
PSKH2	PDK2	GOLPH3	DFFA	LMNB1	MASP2	NUP210
CRISP3	ITGA3	ASCL4	PEX14	PNPO	IYD	TSNARE1
GCG	ZFX	NXPE3	RN7SL614P	PIK3IP1	FAM76A	ERN1
RRH	LAMP2	FGD4	CASZ1	ASF1B	VTA1	FNDC3B
FCRL5	ITGA2B	CYTH1	TARDBP	SEMA4D	BAZ1B	BCL2
ADCY10	ASB4	LNPEP	EXOSC10	FAM83D	RANBP9	PREX1
INPP1	GDE1	ENO4	MTOR	NPM3	SPRTN	STAU2
CAMSAP2	C19orf60	ISX	MTOR-AS1	CEL	METTL13	KALRN
BBX	CRLF1	TTLL12	RNU6-537P	ALYREF	ZNF207	MED13L
DCAF6	OSBPL7	ATP6V1G1	ANGPTL7	RPL23	STARD3NL	ARSG
FGF7	TMEM98	RFESD	UBE2V2P3	KATNB1	CD9	RABGAP1L
CNTN4	YBX2	ZFAND5	PTCHD2	ATAD3A	NCAPD2	LHFPL2
GPR37	MAP3K14	KAT8	RP1-69M21.2	MRPS23	PHF7	LRIG3
KHDRBS2	ABCC8	SPAG11B	MAD2L2	THOP1	SEMA3G	MAPKAP1
CLVS2	CACNG3	FRK	RNU5E-4P	DACH1	NISCH	NBEA
PLSCR4	TMEM132A	DEFB132	RP5-1118D24.2	RNASEH2A	IDS	SLCO2A1
TRPC6	AP2B1	SLC22A10	VPS13D	LGALS7	ZNF200	IMMP2L
GABRB1	TAC1	KRT4	RP5-888M10.2	TBPL1	CD4	ATXN7
PCSK1	ZNF263	METTL7A	DHRS3	DHCR7	HFE	PLXDC2
PPP1R14C	CX3CL1	ZNF624	RNU6ATAC18P	CEBPG	SCMH1	ATRN
TRHDE	SPATA20	RNASE12	AADACL4	KIAA1324	HIVEP2	SIN3B
ADAD1	CACNA1G	GOLGA3	PRAMEF1	TXNIP	ELOA	PPAT
CCNA1	TNFRSF12A	DCAF1	RP4-597A16.3	ZFHX2	CLCN6	SPATA13
UCP1	DLX6	MT1X	FHAD1	MYO1D	NME1-NME2	USP31
CCSER1	MAP3K9	WBP1L	RP3-467K16.2	CCNA2	TSPAN9	THRA
LPPR5	RALA	TSPAN33	CASP9	G6PC3	BTBD7	MACROD1
PLCXD3	BAIAP2L1	MCM7	RP11-169K16.6	PCCB	APBA3	SENP7
SLC24A5	KDM7A	ST3GAL6	FLJ37453	FAM167A	MKS1	ITGA6
CRH	ETV1	SLC45A4	HSPB7	SCNN1A	ABHD5	LMO7
IGSF11	AGK	THAP4	FAM131C	BIK	MBTD1	CDC27
SCIN	ALDH3B1	CITED2	EPHA2	SNAP91	RNF216	TMEM38B
CNTN1	TTC22	C15orf61	ANO7P1	PRPH	TTC19	VLDLR
STMN4	PHTF2	AP4M1	RSG1	EMX2OS	PTBP1	APP
TMEM63C	CCL26	NIBAN2	MT1XP1	RAI14	SYT7	CRIM1
DPT	FARP2	F13A1	FBXO42	LEF1	LARS2	SH3RF1
SHISA9	USH1C	TRAPPC8	SZRD1	PALLD	PIK3C2A	MAL2
ZNF831	GGCT	TRIQK	RP11-430L17.1	ELF3	ANLN	NIPAL2
ANKRD45	DBF4	HSPA12A	SPATA21	ATAD2	WIZ	GLTP
ZDHHC11	TBXA2R	ANKRD28	CROCCP3	IFITM2	RABGAP1	EML1
CCDC112	IFRD1	HOPX	RNU1-1	SRPK1	PPP5C	SCMH1
FAM131C	LGALS14	LTBR	RP5-875O13.6	UNC5A	CEP68	CGNL1
GYG1	COX10	SLF1	NBPF1	UROS	MAP4K3	TLL1
HCN1	GTF2IRD1	KIAA0825	CROCCP2	SLC2A12	LDAF1	NFIC
ATRNL1	PAF1	IGFBP1	MST1P2	CEP55	BRCA1	PRMT2
FAM134B	VPS41	TTC21B	ESPNP	FOXO4	MBTPS2	DSG2
KIFAP3	ARHGAP44	SIN3B	RP11-380J14.1	PLTP	PRICKLE3	DIAPH3
SUDS3	ELAC2	GNAL	PADI3	RAD51AP1	EXTL3	IL1RAPL1
B3GALT2	SCIN	NEDD4L	PADI4	FADS1	ELOVL5	G3BP2
IKZF2	ARSD	BCL2L13	RP1-20B21.4	HJURP	KDM5D	PCTP
SH3TC2	PNPLA4	TSPAN14	RCC2	MAPRE1	CALCOCO1	DMXL2
MITF	MYH13	RGPD1	IGSF21	KLHL42	UBR7	FBXO21
TXK	ADIPOR2	SNX33	UBR4	MAP4K2	MAP4K5	CHORDC1
CP	CDKL3	RGPD2	MRTO4	DLGAP5	EHD3	BLNK
POU1F1	UPP2	CDK3	AKR7L	SNORA67	MAN2B2	KCTD3
SLC26A7	MARK4	EGFR	AKR7A2	PRAC1	NUB1	GALC
CHST9	PROM1	ADPRM	PQLC2	MEGF6	PGM3	RECK
NOX3	CCDC124	ANO6	CAPZB	AHCY	RWDD2A	NUDT12
IMPG1	CEACAM21	CXCL13	RN7SL277P	RGS2	POLR3B	UBE2E2
SYT4	PAFAH1B1	GIPC1	MINOS1	RB1CC1	ANGEL1	EHF
CYP7B1	DNAH9	PTRHD1	RNU4-28P	AARS	RNF14	TET1
HAO1	KIAA0100	CENPO	RP5-1056L3.1	FNBP1L	DNASE1L1	ZBTB43
SQRDL	SLC13A2	POLR3E	NBL1	PGRMC2	UFL1	ACKR3
LEMD3	GAS7	SLC15A2	MINOS1-NBL1	NUDT3	ZC3H3	SLC16A7
ARFGEF2	TRAPPC6A	TRIB1	HTR6	HINT2	SLC30A9	TRIQK
HHIPL2	MATK	TLE3	TMCO4	STEAP1B	COX15	DYNC2H1
PKD1L1	CEACAM7	SMYD3	RNF186	LIMCH1	CCDC88C	EPB41L2
SCN7A	CD79B	ERICH6	RP11-91K11.2	NME1-NME2	YAF2	LAMC1
FAM13A	SCN4A	SRSF5	OTUD3	PERP	ZMYND11	PRDM15
PDE4B	ST7L	FAM107A	PLA2G2E	REXO5	MATR3	GPR137B
RAB3C	TKTL1	SLC25A26	PLA2G2A	PTDSS1	RGPD5	ORC1
SCARA5	PAX6	MTAP	PLA2G5	SLC6A16	NUDCD3	BPTF
ELMO2	RPUSD1	SLC39A1	PLA2G2F	PDSS1	GLT8D1	ABCB10
C1QTNF7	RHBDF1	SWT1	PLA2G2C	YPEL3	ATP2C1	PTOV1
KCNK18	LUC7L	SLC30A4	UBXN10	NCAPD2	RALBP1	SHMT2
PLB1	CACNA2D2	IFRD1	RP3-340N1.6	EIF5A	RUFY3	ZNF217
MCCC2	BAIAP3	EPHA7	VWA5B1	GOT2	WWTR1	NAPEPLD
SLC10A6	TSR3	RGPD5	LINC01141	GSTA4	AGPS	GNE
CYP3A43	PIGQ	CREB3L4	CAMK2N1	DUOX1	STEEP1	PAQR5
UGT1A8	CRAMP1	RGPD6	MUL1	TP53INP1	TTC27	PTPN13
LAMB4	TEAD3	PSEN1	RPS4XP4	MAPKAPK2	ZNF582	NCAM2
TCN1	SELE	BCAS1	CDA	CACNB3	PRDM11	PREX2
FAM83B	DNAJC11	MTARC1	KIF17	RPL23AP87	ZRANB1	ADAMTS3
C6ORF201	FMO3	VWA2	SH2D5	GSTA3	NCDN	DIRAS2
KIF25	MYLIP	PKP1	HP1BP3	HIST1H1C	ZFP64	GRB10
GPX2	NOX1	RABGAP1L	EIF4G3	LRRC8A	MNAT1	TMCC3
PLA2G12B	E2F2	BAIAP2	RPS15AP6	KIF2C	MRE11	BACH2
BTN3A3	PSMB1	RPS12	ECE1	RTN1	SPAST	DACH1
XKRX	SYN1	DOP1B	RP11-293F5.8	ATF4	NRXN3	EPHA7
FBN3	JARID2	CNTNAP4	USP48	RBPMS2	OSBPL5	PELI2
TSGA10IP	CDKL5	MTUS1	HSPG2	SDC4	AQR	PLXNC1
ZNF480	CAMK1G	HSD17B4	Metazoa_SRP	CDCA2	RTF2	WNT5A
ANKRD29	CDK11A	PNLIPRP3	CELA3A	HES6	SLC45A4	PROX1
ERICH5	NADK	FZD1	LINC00339	TUBA1B	ZDHHC6	SEMA6A
FNIP2	TFAP2B	SUN2	CDC42	SLC23A3	GRAMD1B	TLE1
ST6GALNAC1	TFAP2D	RAET1E	CDC42-IT1	TBCB	NDUFS1	GRHL2
MEOX1	DLEC1	OR51A2	MIR4418	TUBB4B	RB1CC1	PODXL
C11ORF49	CYTH3	CYCS	EPHA8	ARPC5L	ERP44	MLLT3
C2ORF76	ADAM22	TTC39C	C1QC	FBXO5	AKAP11	FIGN
COLEC11	SYPL1	ANP32E	EPHB2	NDUFS5	SNAPC1	HOXA13
FAM208B	CYB561	RBBP8NL	MIR4684	ILDR1	DERA	SPOCK1
ABCC2	SPAG9	IFT43	MIR4253	GCA	ABCC2	AR
SERPINA10	CELSR3	B2M	LACTBL1	ADGRB3	PLEKHO1	TIFA
RGN	AASS	RIN2	C1orf234	GRHL2	GCLM	PTGER4
WWC3	PLEKHG6	CTNNA2	KDM1A	CGNL1	UBR2	ARHGAP27
SYBU	SS18L2	PER1	MIR3115	ST3GAL1	DEPDC1	TSHZ1
SDC2	MPND	TKTL1	LINC01355	NDUFS8	RRAGD	FZD3
C11ORF48	MGST1	TES	HNRNPR	GAS6	HSF2	CPEB2
NID1	CRY1	ATF6	ZNF436-AS1	VIPR1	PHF20	KIAA1522
EXOC1	PGLYRP1	ZNF394	TCEA3	ODC1	NR1H3	SIRPA
BCHE	NFIX	LACTB2	ASAP3	FABP6	NCAPH2	PDZRN3
LIN28B	ST3GAL1	H3-3B	E2F2	MYLIP	TOMM34	COBLL1
BPIFA3	MMP25	ZNF287	ID3	SDCBP2	SEC63	STC2
NEK10	IL32	ZNF302	MDS2	SNORA79	KPNA6	VIPR1
CYP19A1	PKD1	MICAL2	RPL11	NDUFS7	FAS	GREB1L
CPB2	MAPK8IP2	ZP1	RCAN3	CDC123	RNASET2	MMP16
FGA	MED24	ADAMTS18	RUNX3	CDH1	BTN3A1	ZNF521
FAM3B	RHOBTB2	RNF115	MIR6731	UQCRQ	PRKCH	ZNF362
MEP1A	HEATR5B	TBPL1	MIR4425	IFITM3	IFNGR1	USP25
TPH2	SEC62	ELK4	LDLRAP1	PSMD1	VRK2	TMEM229B
ROS1	RPS20	TASOR	MAN1C1	CTDSP2	VEZT	TMEM154
CCL20	CSDE1	C11orf54	MTFR1L	NRCAM	BRD9	FOXP4
KCNT2	UBE3C	TPD52L1	SNRPFP2	WIPI2	SNX1	HNF4G
TRPM8	REV3L	ZNF761	PAFAH2	VAT1	BCLAF1	BRWD1
AGT	PAX7	GP2	RNU6-110P	CKAP2L	SLC39A9	EMB
TF	MASP2	TPD52	EXTL1	GNG4	RABEP1	FBXL5
IGFBP1	IYD	HEPACAM2	SLC30A2	TPX2	NUP160	GLUD1
ITIH2	FAM76A	LRRFIP2	TRIM63	MTMR11	IKZF2	FAM3C
MMP3	TRAF3IP3	TM4SF18	PDIK1L	TJP3	FAM13B	TM7SF3
PLA2G4C	POMT2	SLC7A2	CATSPER4	CFL1	ARHGAP31	RHPN2
RBM47	VTA1	LRP10	RP11-231P20.2	KIFC2	CENPQ	EPS8
RPS6KB2	MLXIPL	GIMAP5	CEP85	RRM2	RANBP3	ARHGEF18
SAMD8	BAZ1B	MROH9	SH3BGRL3	GTPBP4	ARID4A	FCHO2
STAMBP	RANBP9	NFIA	UBXN11	KLF3-AS1	EIPR1	SLC35F2
APMAP	ETV7	ADD3	CD52	RACGAP1	PNPLA6	PTGFRN
CTNNBIP1	SPRTN	SLC19A2	AIM1L	NOLC1	IFT88	CCDC6
IL17RE	METTL13	MKS1	ZNF683	CALCOCO1	ALG1	YAP1
SEPN1	DYRK4	CYP27A1	LIN28A	BCAT2	ZCCHC8	FTSJ1
CBLC	ZNF207	POLR3C	DHDDS	NCAPG2	ABCF2	PPM1K
ACSL4	UQCRC1	DIPK1A	RP3-476K8.3	NUMA1	LRRC7	ARHGAP32
RAP1A	STARD3NL	HSD17B2	HMGN2	PPAT	FUT8	ILDR1
STRIP1	CD9	TNKS1BP1	DPPA2P2	NFE2L1	UBA6	SYT7
CEP170	HHATL	COMT	PIGV	NDUFV1	GAB2	MID1
PPP4R1	NCAPD2	F2	FAM46B	E2F2	PIAS1	DPAGT1
KDM4A	IFFO1	ARHGAP24	WDTC1	RANGAP1	SLC4A7	FBXO38
STXBP4	GIPR	PUS10	RNU6-48P	ULBP1	ASTE1	NUP155
CBFA2T2	PHF7	TMIGD1	RP11-4K3__A.5	RNF145	RNF19A	RBX1
FAM169A	SEMA3G	MB	MAP3K6	PPFIBP2	PEX3	PEX3
FILIP1L	NISCH	FOXP1	WASF2	MFSD6	FAM136A	ZNF341
PRIM1	STAB1	PDK4	AHDC1	MIR450A1	VCL	NCOA3
SAMHD1	FUZ	CAPN2	FGR	MIR569	DEPDC1B	LTN1
DDI2	SLC6A13	LSM6	IFI6	MIR124-3	NSMAF	CCP110
SNRNP27	IDS	UNC80	RNU6-949P	MIR1252	ADSS2	BUB3
SPR	PRSS3	SLC44A4	CHMP1AP1	MIR522	RFC1	ZNF222
NXPH2	ZNF200	AASS	RNU6-424P	MIR567	TBC1D23	KIF21B
BTC	CD4	TRMT1L	PTAFR	MIR4266	ZZZ3	FZD5
SORL1	LRRC23	SMIM15	ATPIF1	MIR516A1	FLT4	CCNF
MRPL33	BTK	AP3S1	PHACTR4	MIR208B	NSUN2	CAPRIN1
DNMBP	HFE	SNRPN	RNU6ATAC27P	NMI	FBXO42	NOLC1
CCDC93	SCMH1	RHOH	RCC1	PIK3AP1	MFAP3	MEF2D
EFNB1	FYN	SRI	SNORA73A	THRSP	MRI1	HSPA9
TLN2	HIVEP2	OMA1	SNORA73B	GRPR	AGA	ATG7
LMO3	FMO1	DAB1	TRNAU1AP	MIR3612	PI4K2B	SKP2
NHEJ1	TCEB3	CD82	SNORD99	PEBP4	BOD1L1	PSAT1
RB1CC1	LYPLA2	PDHA1	SNORA61	PGC	MAT2B	CUL5
USP43	CLCN6	GSTP1	TAF12	MIR3908	TLL1	USP10
PDLIM5	MRC2	GAPDHS	RAB42	ARHGAP15	TRIO	SPIRE1
SELO	NME1-NME2	SLC9B1	RP11-442N24__B.1	FASN	VCAN	EPS15
LURAP1L	SLC6A7	SETD7	SRSF4	MIR3921	CLEC16A	SLC25A36
USP13	TSPAN9	HMGCR	RP3-437I16.1	MGLL	MSR1	KLF9
CEP135	BTBD7	ITPR3	RN7SKP91	FGL1	CDH1	CITED2
CYFIP2	APBA3	ARID5B	RN7SL371P	MIR376B	MTREX	ZMYND8
C15ORF27	MKS1	PRCP	PUM1	ACSM1	DNAH5	LASP1
OLFML1	ABHD5	LRRC27	NKAIN1	TNS4	ZFYVE16	PTCH1
PDK2	ANOS1	ATP2C1	ZCCHC17	PWWP3B	RAI14	WEE1
PPP1R32	AKAP8L	ATL1	SERINC2	CXXC4	PNKP	PACS1
SLC46A1	MBTD1	KRTAP3-1	RNU6-40P	TM4SF18	PHLPP2	BMF
TYSND1	UTP18	MYPN	TINAGL1	TRPS1	SPDL1	PICALM
GRAMD2	RNF216	DNM1L	HCRTR1	MIR548F3	STAU2	TRIM25
TCIRG1	TTC19	DDIAS	RP11-73M7.6	MIR15A	CTNS	TSPAN14
BBOX1	PTBP1	GIMAP2	COL16A1	DLEU2	PHF23	PARD6B
CLDN15	DPF1	ALDH3B2	MIR4254	RUNX1	INPP4A	AKAP12
SEPP1	SYT7	FAM13A	SPOCD1	PXDN	RAB27B	SREBF2
TMEM72	LARS2	SYT17	PTP4A2	CEACAM6	LSG1	PIK3R1
SPG21	PIK3C2A	RPAP1	TMEM39B	ORM2	THAP3	ZBTB2
TARBP1	PLAUR	PPP1R12B	KPNA6	ELOVL4	TDP1	HADH
MYO7A	ANLN	PHGR1	TXLNA	PGLYRP2	SPATA7	NSMAF
APOA4	WIZ	INPP4B	RN7SL122P	SYCN	MED17	ARHGEF10
ENTPD2	RABGAP1	SLC7A8	ZBTB8B	GCG	RETSAT	MCL1
ABAT	DCN	CASP8	ZBTB8OS	TNP2	DCUN1D1	POLR3E
EMCN	QPCTL	NUDT3	RBBP4	MT1G	JADE2	HSPD1
ADIG	PPP5C	OSBPL6	SYNC	MIR3938	LCP2	DDAH1
RASSF9	CEP68	UNC5A	KIAA1522	IGF2BP1	TRIT1	MAPK6
TENM1	MAP4K3	HILPDA	YARS	CATSPERB	GUCA2B	HIPK2
KATNAL2	ZBTB32	RNF19A	S100PBP	PLXDC2	CUL7	FRRS1
SARS2	TMEM159	SLC20A2	HPCA	TWIST1	CTNNA1	SYPL1
LRRC16B	GABRA3	SAP30	AK2	C1orf194	CNTLN	MCFD2
SULT2B1	BRCA1	SLITRK6	TRIM62	EPB41L2	EPHA3	PRKDC
ELF5	ERCC1	ADGRG7	ZNF362	DUSP4	HSPA5	STX18
RBBP8NL	CD22	ARAP2	PHC2	MATN2	DSG2	TXNIP
OR8B8	SEMA3B	CSNK1A1L	RN7SKP16	DSEL	GEMIN8	PDIK1L
SLC7A9	MBTPS2	MAP4K5	TLR12P	RRAS	PREX2	GAN
TECTA	PRICKLE3	NEDD4	ZSCAN20	ACCS	WDR37	MYC
SLC25A6	LTF	SYBU	CSMD2	RBM11	YTHDC2	MSL1
REP15	EXTL3	ARHGEF38	GJB5	POU4F2	CTPS2	KBTBD8
ACSM3	NR1H4	KRT10	GJB4	CAPN13	POLR2B	TRIM24
F13A1	ELOVL5	C1QTNF1	GJA4	MIR523	FAM214A	CDS2
C15ORF41	ALOX5	TRNT1	DLGAP3	DOCK3	ARAP2	RAF1
C4ORF22	KDM5D	CHD1L	RP11-244H3.1	CADM2	TPR	ZBTB45
CYP2J2	CALCOCO1	KRTAP20-4	ZMYM6NB	EML6	KATNIP	BZW2
STRBP	UBR7	CYP2U1	ZMYM6	LDHAL6B	C12orf4	USP3
GC	MAP4K5	KIF21A	SFPQ	STAC3	WWC3	ARL5B
OPRK1	EHD3	GALNT12	ZMYM4	MIR1258	ARHGAP6	SLC39A10
CYP3A7	PSMC4	COPRS	SNORA62	TSKU	MAP4	CCNE2
DACH2	MAN2B2	HOXA10	RPL5P4	RASGRF1	GOPC	LMNB1
PASD1	SLC7A14	RCBTB1	ZMYM4-AS1	MIR1827	USP28	CHST10
TP53TG1	CLDN11	FGL2	KIAA0319L	CPM	TSPAN17	PDCD7
SMARCA1	SLC25A39	DSE	NCDN	LRAT	RRM2B	ZBTB24
C1QTNF3	MVP	INPP5K	TFAP2E	OSMR	ZNF800	TPP2
ABCB5	NUB1	PRICKLE2	C1orf216	F2RL1	SNX29	CAMK2D
ATF7IP2	PGM3	LMOD3	AGO4	NPR3	MRPS10	STX6
ACO1	RWDD2A	ZNF233	AGO1	TCIM	RSF1	MAPRE1
FMN2	CLK1	ZNF649	AGO3	MT3	VPS13D	TTC3
SOCS6	POLR3B	ESR1	TEKT2	SESN2	CELF2	PPFIBP1
CCDC54	ANGEL1	C3orf14	TRAPPC3	SP100	FAM120A	FAF1
CDH9	RNF14	GMFB	THRAP3	WWTR1	R3HDM1	PGM2
KLHL8	DNASE1L1	IL20RA	SH3D21	TIGD6	KITLG	HMGN1
MYOM3	DDX11	CCDC102B	EVA1B	XCL1	ERCC8	MTPN
ZNF407	HEBP1	SMOX	STK40	EDA2R	ADAMTS6	RNF14
KBTBD12	GPRC5A	FRMPD1	LSM10	EGF	H6PD	PSMG4
IL21	MAMLD1	PDE4B	RNU4-27P	ARHGEF6	VAMP3	KIAA0753
SPATA16	CD6	HYAL4	SNORA63	EPB41L4A	PER3	MAP7
BATF	TACC3	CLDN10	CSF3R	WDR17	EPN3	ACIN1
COL4A5	UFL1	GNB4	GRIK3	UST	LTBP1	KIF20A
SEC16B	POLA2	POLG	MIR4255	BMERB1	ARID1B	ANKFY1
PHKB	ZC3H3	CYP51A1	ZC3H12A	MIR320D1	CLPTM1L	PTCD3
SNTG2	CAPN1	LRP12	FTH1P1	PSCA	PTCD2	IFT80
ZNF595	ACPP	ZNF148	GNL2	FRAS1	NEXMIF	SMC4
TLR3	MDH1	HPN	C1orf109	SCD5	JKAMP	CDC25A
ABCA1	SLC30A9	CAPN7	YRDC	MATK	ARHGEF5	SUMO1
PLD1	MTMR11	PLEKHA5	MTF1	CPNE4	LIMA1	ATAD2
ANXA2	COX15	SHROOM2	RNU6-584P	KIF5A	LETMD1	NFE2L1
PRLR	CCDC88C	SAXO2	FHL3	DPPA2	SLC4A8	PANK1
EFNA1	YAF2	EFL1	POU3F1	TPTE	MAPK9	RPN1
NDRG1	ZMYND11	NRTN	MIR3659	CCDC62	RAD51	TMX3
EXT2	WAS	TRAF3IP2	LINC01343	CDCA7L	POLQ	BFAR
SH3RF2	DPEP1	ART4	RRAGC	SYT14	PIK3CB	RNF41
ABCA4	BID	GPR161	MYCBP	CYSLTR2	THOC3	CDCA2
MAST4	MATR3	ZNF579	GJA9	DGCR10	MPHOSPH9	DLD
PCSK5	NPC1L1	RIDA	RHBDL2	TMCC3	PLEKHA5	MYLIP
HPGD	XYLT2	POP1	AKIRIN1	EPS8L1	SIKE1	RASA1
LMOD3	STMN4	MAD2L1BP	MACF1	BCAS1	FNIP2	ZBTB12
SLC7A11	NUDCD3	TBC1D9B	OXCT2P1	NOVA1	MSMO1	IQGAP1
ADRBK2	ISL1	TSPYL1	PABPC4	BEST2	TTC17	PHF21A
MALL	CHDH	CSGALNACT1	HEYL	TTK	FOXN3	MTMR2
CORO2A	IL20RA	TET3	PPIE	PCDH8	USE1	OSBPL8
MYCBPAP	CLCA1	CIART	BMP8B	DUSP19	MCF2L2	HOOK3
MERTK	CLCA4	KLK2	MYCL	GPC3	AP5M1	HIBADH
LIMD1	GLT8D1	GXYLT1	CAP1	MIR3685	ANAPC4	BRCA2
ANXA5	ATP2C1	SNAP91	PPT1	MEF2C	THRAP3	TAOK1
RPS6KA3	IGF1	DDAH1	RP11-115D7.3	MOGAT2	PHPT1	DOCK7
TPST1	SLC38A5	KLHL36	RNU6-1237P	LINC02381	LY75	CKAP2L
CARD11	RALBP1	ZCRB1	TMCO2	CSRNP2	ARID4B	DTD1
PDE11A	RUFY3	SUN3	RP1-39G22.7	SHROOM2	OPN3	HOMER1
VPS13C	CNTN1	WWTR1	ZMPSTE24	MAP2K6	KIF1B	KDM1A
DTL	SLC11A1	HSPG2	COL9A2	TSPAN6	SYNE2	TP53INP1
INTS7	WWTR1	GTPBP2	SMAP2	S100A4	PLEKHH1	RAD18
CHPF	AGPS	TXNIP	ZFP69B	CYTH3	ATP9A	ACSL3
SLC26A5	CXorf56	UGT2B7	RP11-656D10.3	LYNX1	FAM168A	CCNY
CNNM1	ATP1A2	LUC7L2	EXO5	C9orf131	GALC	TXNDC16
ABCB1	TTC27	SLAIN2	RIMS3	C12orf56	NOP58	PPID
UGT2A3	ZNF582	PARP11	NFYC-AS1	CTRC	SZRD1	ERI1
CD40LG	VSIG2	ST6GALNAC1	NFYC	PLEK2	CUL1	IFT57
CSAD	PHLDB1	NUF2	MIR30E	SV2A	FAM114A2	MCM6
SLC16A5	MARCO	ITPRID1	MIR30C1	DCAF12L2	TAB2	KIF13B
ST6GAL1	CYP24A1	ZBTB38	KCNQ4	LPCAT1	GINM1	UQCRQ
RCAN1	PRDM11	RBM47	CITED4	PAK3	EIF2AK2	TRIM13
LBP	SYT13	GAMT	UBE2V1P8	SATB1	KMT2C	ZNF566
SERPINA1	SNAI2	SQSTM1	CTPS1	TRAM2	CCDC85A	DNMT1
PTGES	CD74	DEFB108B	SLFNL1	RELN	PUM2	SWAP70
PTPRF	HGF	OR2J3	SCMH1	MAPK13	ITIH4	CEP55
BCL9	ZRANB1	STAP1	RP11-399E6.1	JPH3	ZFR	CEP164
PRKCZ	NCDN	NUCB2	FOXO6	ALOX15	ZNF280C	BBS4
ABCC1	ADGRA2	KRTAP3-3	RP11-399E6.4	RDH16	RC3H2	SFXN2
ST7	ZFP64	SEPTIN9	RNA5SP45	SLC25A2	IL17RB	MSN
CERS6	MNAT1	GMPS	HIVEP3	EPB41L1	DCBLD2	DUSP18
ETV6	SAMD4A	ELF2	GUCA2A	IGF2BP2	SOAT1	MON2
ELMO1	RUNX3	ALDH4A1	FOXJ3	C3orf67	PKP2	MEF2C
PPP3CA	MRE11A	CD320	CCDC30	USP51	GDI2	PCBD2
TNIK	PLEKHB1	MID1	RP11-163G10.2	MIR663B	PRDM1	KREMEN1
FAM107B	SERPINB1	MTHFD2L	RNU6-536P	IFITM1	ATG5	FOXK2
ANKRD55	CYP3A43	ELF1	YBX1	TPPP3	TMCC3	EDC3
FGD4	SLC7A9	ACACA	CLDN19	NPY1R	USP13	MKI67
TBXAS1	SPAST	SHISA3	C1orf50	EFCAB6	ATP11B	SKI
TNFAIP8	NRXN3	ZG16B	RP5-994D16.11	RDM1	CDK14	ACER3
FLNB	OSBPL5	SGK1	CCDC23	ETNK2	SEC61A1	C2CD2
WDR1	AQR	GBA	ERMAP	MIR577	PPP1R12A	H6PD
MKL1	CPS1	BFSP1	ZNF691	CSMD3	POLR3E	SLK
MYH9	C8B	MPDZ	SLC2A1	FBXL13	ZC3H11A	TMED4
PACSIN2	FHL1	ZNF18	SLC2A1-AS1	NPNT	NDC1	LZIC
TNRC6B	RTFDC1	TMSB10	FAM183A	CHMP4A	UNKL	KDM2A
PCSK6	GABRA1	PKIG	C1orf210	MIR3689B	ALDH18A1	TRIM35
MYO3B	NLRP2	OSBPL2	MPL	TLL1	MXD1	IQGAP3
UPP2	SLC45A4	NODAL	ELOVL1	ZNF727	CDK17	TMEM67
DLGAP1	RNF10	SIPA1L1	MED8	LDLRAD3	DNAJC25	TMEM164
DTNB	ZNF839	MAP1B	RP1-92O14.6	PLSCR1	STYK1	FMNL1
PDE4D	ZDHHC6	TM4SF1	SZT2	CYS1	WNK1	MED9
SOX5	GRAMD1B	CALM2	SZT2-AS1	PEX5L	CCAR1	LCP1
KIAA1217	RNH1	BLNK	MIR6735	CANT1	PIGV	TPX2
THSD4	NDUFS1	STRN	HYI	LOC730101	QSER1	MCM10
NOS1AP	RB1CC1	ECI1	HYI-AS1	SURF4	BCAT1	SCAPER
ABTB2	ERP44	SERPINA6	PTPRF	BHMT2	LZTS1	MAOA
NFIA	ALAS1	NFATC2	KDM4A	DIPK2A	NCKAP1	SKIL
TGFBR3	BIRC3	MTARC2	KDM4A-AS1	RANBP3L	MRPS35	STARD4
ATXN1	AKAP11	OR10AC1	ST3GAL3	ETV5	GUCY1B1	VPS37C
BCOR	GLRX2	PCDH1	RP11-184I16.4	EPHA7	SFSWAP	NHLRC2
CHST11	SNAPC1	STEAP2	SHMT1P1	WDR78	MON2	NET1
EFNA5	DERA	OR51A4	IPO13	ZNF540	GPBP1	MTFP1
IGF1R	STRAP	CD36	ATP6V0B	AK7	ZNF112	MPZL1
SMAD3	ABCC2	CSRP1	B4GALT2	INCENP	CS	CTTNBP2NL
ZMIZ1	DEF6	UXS1	SLC6A9	KIAA1841	ELMO2	KIF23
DISC1	PLEKHO1	CRLS1	RN7SL479P	NRXN1	WAPL	ERMP1
PRKAG2	GCLM	MANBA	KLF17	CDCA8	VMP1	KIF24
ZFPM1	UBR2	WDR74	MIR5584	PLAC8L1	APPBP2	SPAG1
CBX4	EHD2	EPB41L1	RNU5F-1	NUDT12	POLD1	PRPS1
CTIF	DEPDC1	TNK2	RPS8	CPNE8	EIF4B	ANKRD42
PCDH1	CCDC28A	BEST3	SNORD55	NUDT4	BICRA	PPIP5K2
RREB1	RRAGD	CORO2A	SNORD46	TP53I11	SPHK2	DDX47
PPM1H	HSF2	PRPF18	SNORD38A	MAP3K20	RPL18	SPATA2
AUTS2	PHF20	CMTR2	SNORD38B	APOF	CA11	NEK11
GPC6	HSD17B6	DENND2B	RPS15AP11	ANKRD30A	U2AF2	CENPK
SMARCA2	NR1H3	DHX29	BEST4	ANKRD1	MED29	SERGEF
MYB	TYMP	SCAF11	PLK3	TNS1	AHRR	IL1R1
FZD8	NCAPH2	GOT1	TCTEX1D4	RGL1	ZNF275	DCLRE1B
SSBP2	TOMM34	USP54	BTBD19	SHMT1	MTMR1	E2F8
AFF3	SEC63	SCGB2A1	RNU5E-6P	ZNF792	RNF4	ATAD5
CTNND2	KPNA6	PEAK3	RNA5SP47	CA8	CASP8	MAP3K5
CACNA2D3	VIM	COX7A2L	ZSWIM5	DDIT4L	LIMCH1	RASSF6
MYRIP	RTEL1-TNFRSF6B	F5	MUTYH	TNC	TM7SF3	RNF145
CSMD1	FAS	SLC31A2	TOE1	TMEFF2	ST3GAL6	IFIH1
SLIT3	RNASET2	ELOF1	TESK2	SIRT4	CDON	APIP
RBFOX1	CD44	AHCY	MMACHC	FIGN	TAF2	EML4
PRKCB	KCNG1	KIT	PRDX1	PCDH19	HIPK2	PAIP2
ZBTB16	AGPAT4	RNF220	AKR1A1	PLSCR4	TNPO3	ASB13
LDLRAD4	SLAMF7	NOL11	NASP	MTMR2	BORCS8-MEF2B	BRIP1
PHACTR1	BTN3A1	HEBP2	CCDC17	GTSE1	RFXANK	MBNL3
ARHGAP26	MIPEP	NBR1	GPBP1L1	CEACAM5	SLC12A2	APPBP2
PARD3B	PRKCH	AP2B1	RP11-767N6.2	ZNF251	SNX24	PGK1
PARD3	INSRR	HOXC5	IPP	BACE2	DDX20	ARHGAP5
PRKCA	IFNGR1	MAST2	RP11-630I5.1	MIR4320	BTBD1	MMS22L
PRKCE	B4GALT7	LRRC30	MAST2	GSTM5	PMS1	MGMT
DAPK1	SH2D2A	C2CD5	TMA16P2	ETV1	CALCRL	RPRD1A
FSTL4	VRK2	C11orf97	PIK3R3	AOX1	TAF11	UBE3C
JAG1	TNFRSF1B	PMVK	RP4-533D7.6	CCDC65	ANKS1A	AGBL3
SLC22A23	VEZT	RANBP2	TSPAN1	N4BP2L1	AP3D1	PEG3
CDYL	POU2F2	ACYP1	RP11-322N21.2	GPR19	ZNF76	LRRC3
PLXNA2	BRD9	GRAMD2B	UQCRH	CTSK	NTHL1	ARHGAP29
FGGY	SNX1	ZC2HC1C	MKNK1-AS1	LMO7	UHRF1BP1	UNC13B
ZBTB20	TBPL1	XPR1	KNCN	ZNF789	GNAI3	BMP8B
TCF7L2	ARNTL2	C9orf152	MOB3C	PCA3	IPO5	PMS2
FANCC	BCLAF1	MT2A	NENFP1	EDN1	WDR3	BRD3
RERE	SLC39A9	KIR2DS4	EFCAB14-AS1	RNF144B	PKN2	FBXO10
RNF144A	ANK1	GPX5	EFCAB14	CXCL13	WDR18	ANKRD13A
NFATC2	IBSP	IL1RAPL1	CYP4B1	PCDH20	TRAM2	CENPE
GFOD1	TFB1M	RNF182	CYP4A11	GMPPB	MCM10	CLDN12
TBC1D1	RABEP1	GRHL2	CYP4A44P	BANK1	ANKRD44	STIL
MVB12B	HMGB3	N6AMT1	CYP4X1	GPR37	ADAT1	SURF4
ZC3HAV1	NUP160	SHBG	CYP4Z1	ZNF394	PDIA5	NOTCH3
PPP1R16B	BAK1	POU2F2	CYP4A22-AS1	HIRIP3	TBC1D22B	PEX5L
FLI1	MUSK	ANK3	MTND1P34	AVIL	SPEN	ZNF200
VAV3	IKZF2	TRIM2	LINC00853	TRIP10	ZC3H15	SHROOM2
ASAP1	GRN	SH3YL1	PDZK1IP1	CADPS2	MAP2K4	HERC3
PTPRJ	FAM13B	NWD1	TAL1	CDIPT	PACC1	DSCC1
ST3GAL1	ARHGAP31	SLC2A12	STIL	MERTK	SLK	SRCAP
TRIO	CENPQ	CTNNBIP1	CMPK1	TTN	CYB5R4	EPS8L1
LIPC	SARS	ITIH4	LINC01389	AKAP12	SEC61A2	CPPED1
DNM3	RANBP3	CASD1	FOXE3	PEAR1	ASB1	ZFP30
SOX6	ARID4A	SLC2A5	FOXD2-AS1	SREBF1	FAM107B	AMIGO1
SLC1A2	TSSC1	SLC38A11	FOXD2	E2F1	CDK13	EPN3
AFAP1	PNPLA6	SOS1	RPL21P24	ANKRD36B	MTHFD2	ZDHHC23
PALLD	IFT88	MAPRE2	ATP6V0E1P4	TTC39A	SLC9A7	RNF111
ANO1	ALG1	KANSL1L	RP11-543D5.1	MCC	FOXJ2	ZC3H12C
SH3PXD2A	ZCCHC8	IGIP	TRABD2B	UPK1A	YBX1	IL13RA1
DYSF	ABCF2	C5orf49	RP4-683M8.2	MPZL2	PPP2R5A	GNB4
SDK1	CHPF2	ATP8B1	SLC5A9	TMEM53	ELAVL1	PYGO1
TSHZ2	LRRC7	BLM	AGBL4-IT1	FZD5	DIP2B	IQUB
CPNE5	FUT8	SOD3	ELAVL4	ADAM28	SMARCD1	WIZ
EPAS1	UBA6	NAGK	HMGB1P45	TET1	KDM4A	CHAF1B
GALNTL6	GAB2	SLC44A2	DMRTA2	DPRX	NFYC	ACADSB
RAPGEF4	ATP6V0A1	FUT4	FAF1	RIMS1	ASPM	DSC2
MACF1	PIAS1	ZBTB37	RNU6-1026P	HS3ST3B1	CD84	PSMD14
AFF1	SLC4A7	LEPR	PHBP12	PCDH1	ELOVL1	TMTC3
FRMD4A	APBA2	WDR13	MRPS6P2	IRAK1BP1	ZBTB11	TP53I11
FOXN3	MAP2K3	CBLL1	CDKN2C	SVIL	ATXN3	ANKRD50
VPS13D	EFCAB1	ARHGAP6	C1orf185	RAMP1	GOLGA5	KBTBD11
GALNT2	TMSB10	CSTF2T	LINC01562	STK17B	LRRC40	TM4SF18
RUNX3	ASTE1	FEZF1	RNF11	PGM1	ISOC1	DSEL
ATL2	RNF19A	TGIF1	TTC39A	KLHL38	EML1	ZNF792
FOXN2	PEX3	SASH1	TTC39A-AS1	FERMT3	TRMT11	MAD2L1
KLF3	GABARAPL2	HIF3A	EPS15	SNAR-F	THUMPD1	CDON
TGM2	MYOC	SCN3B	RP11-191G24.1	NEXN	MSANTD3	ESRRG
COL18A1	SH3YL1	MAP2K6	RNU6-1281P	MIR3671	KIF26A	ZNF582
PITPNC1	FAM136A	ACP3	CALR4P	RPL23AP64	ATG2B	AADAT
MTHFD1L	VCL	LMNTD1	OSBPL9	ADCY1	ARFGEF1	MBD5
TNS3	DEPDC1B	DOCK9	GAPDHP51	NPM2	ZFAT	ZNF383
SLC38A2	DAPK2	ACMSD	SLC25A6P3	RPL39L	MTFR1	RANBP3L
ADK	NSMAF	GLOD5	NRD1	CD163L1	FECH	PXDN
CHD2	ADSS	CHD3	TSEN15P2	STMN3	MYO9A	EDA
MPHOSPH6	STAP1	PPHLN1	RAB3B	C12orf75	DDX3Y	NA
ERGIC1	TIMP2	SELENBP1	RNA5SP48	EGR1	IDI1	NA
TMEM2	RFC1	SLC25A45	RN7SL290P	WT1	KLF6	NA
MDM4	TBC1D23	PHF20	TXNDC12	FXYD5	NEO1	NA
TXNRD1	CUL3	MICAL1	ZFYVE9	HOXB6	TRAM1	NA
PARN	MYOM2	MUC15	DNAJC19P7	IQSEC2	PHKA1	NA
TSKU	CYP46A1	SERPINB6	ORC1	PLK3	EVI5	NA
APBB2	ZZZ3	TBL1XR1	ZCCHC11	CDK2AP2	PKM	NA
MSI2	SLC18A1	ACKR4	COA7	MAEL	DHX29	NA
SPTBN1	USP2	PPFIBP2	NDUFS5P3	KLF6	TP53BP1	NA
CTNNA1	CASR	TLE4	RN7SL62P	SGK1	RRP15	NA
DPYSL2	TUBG2	LOC112267881	RNU2-30P	SERINC2	RHOA	NA
CD9	RPL26L1	KMT5A	ZYG11A	IRX5	DHX8	NA
WWOX	FLT4	ASCC2	ECHDC2	CHGB	ZFY	NA
ANKRD11	NSUN2	MTF2	SCP2	SPATA18	IARS2	NA
TRAPPC9	FBXO42	AP2M1	PODN	SCARNA10	NAV3	NA
CDKAL1	MFAP3	PPP1R12A	HIGD1AP11	GPR135	ROCK1	NA
CUX1	MRI1	MACROD1	CPT2	GLI1	CBFB	NA
HDAC4	METTL1	ADRB1	RP4-784A16.5	RMND5A	PDK3	NA
SLC20A2	HOXC8	SCO1	RNU7-95P	GALK1	HDAC4	NA
SLC25A13	AGA	GASK1B	DIO1	JHY	HEATR6	NA
COBL	PI4K2B	BTG1	HSPB11	ZNF705G	MEF2A	NA
GLDC	BOD1L1	SFTPC	LRRC42	MBOAT7	OTUD5	NA
SMYD3	MAT2B	H1-3	LDLRAD1	RAET1K	TFE3	NA
ADAM19	TLL1	WASHC4	TMEM59	ZNF404	TBC1D25	NA
MAGI1	EDC4	SLC35E2B	TCEANC2	STAT4	ACSL4	NA
MB21D2	TRIO	ASB9	CDCP2	MEIS3P1	INPP5A	NA
PPAP2B	VCAN	RASGEF1B	SSBP3	BIRC5	GPKOW	NA
SH3BP4	CLEC16A	LGI3	RP5-866L20.1	MICALCL	GRIPAP1	NA
MTUS1	MSR1	CCNP	ACOT11	SYCP3	FTSJ1	NA
UTRN	CDH1	TFF1	FAM151A	VPS35L	PRR11	NA
PSD3	SKIV2L2	SHROOM3	MROH7	DPYSL4	ATP11A	NA
QKI	DNAH5	TRPM1	MROH7-TTC4	SNX16	POLR1A	NA
GRAMD3	ZFYVE16	ESRRG	TTC4	G2E3	LAPTM4A	NA
MCTP2	FAM65A	SLC7A11	PARS2	QSOX1	TTC7A	NA
RND3	C6	RCOR3	TTC22	GYG2	IP6K2	NA
SGK1	RAI14	DTNA	RP11-101C11.1	JAK1	SRBD1	NA
ANK3	SOX30	PACRG	MIR4422	DLX2	KIF2A	NA
LPP	PNKP	IGSF9	GOT2P1	KDM4C	IFT80	NA
KAT6B	BEST2	GRB10	RNU6-830P	GALNT3	SIRT2	NA
SLC44A1	PHLPP2	TLE1	RP4-710M16.1	MIRLET7A1	ERLEC1	NA
TBL1XR1	SPDL1	ZNF592	RPL21P23	ZC3H12C	PPP2R5B	NA
DAB2IP	STAU2	CITED4	RP11-377K22.3	GALC	MAST4	NA
EXT1	PQLC2	MBNL1	C1orf168	EPHB2	SDK2	NA
DDC	CTNS	BCL2L14	C8B	PAX1	NUP133	NA
SLC2A1	RTN4R	TTC39A	DAB1	SKA3	NUCKS1	NA
MBP	PHF23	ANKS1B	RPS26P15	ZNF773	VPS35	NA
STARD13	CDH10	CDC7	OMA1	LLGL2	DNAJA2	NA
NEDD4L	INPP4A	NAMPT	RN7SL713P	IQGAP3	ABCC9	NA
RBMS3	RAB27B	NCOA5	TACSTD2	MTHFD1L	RORA	NA
TANC1	PSMA4	HDAC7	JUN	FAM122A	DRD4	NA
RGS3	MYO16	MYO18A	LINC01135	CCN2	NEDD4	NA
TRAF3IP2	LSG1	CCDC183	RP4-794H19.1	MIR622	MAPK6	NA
SLC8A1	PARP3	TBL1X	RP11-145M4.3	LIPT2	GNB5	NA
KIF13A	TNC	SMPDL3B	PHBP3	SDC2	RAB27A	NA
PDCD6IP	THAP3	SNAI1	FGGY	FRY	LRP6	NA
LARGE	FAM65C	BASP1	MIR4711	IFFO1	PHRF1	NA
PTPRG	TDP1	ZNF189	HOOK1	CRISP2	ELP1	NA
PPP1R9A	AIFM2	ARG1	C1orf87	RALB	PFN2	NA
SLC44A3	SPATA7	STPG3	PGBD4P8	GALE	PTPN3	NA
TSPAN9	MED17	SLC22A24	RP11-575B7.3	ACSM4	SLC44A1	NA
FAM49A	RETSAT	SCN8A	RP11-776H12.1	CLIC6	TMEM260	NA
GLI2	CAPG	DNAJC10	NFIA	MIR4253	EXOC5	NA
MYO10	AP2S1	MARCHF7	NFIA-AS2	CDCA3	DGCR2	NA
LRIG1	USH2A	PAXBP1	TM2D1	BCL2L11	MNT	NA
SORBS1	ZPBP	SLC26A7	RP11-430G17.3	NHLRC1	ZXDC	NA
FRMD4B	TG	COA6	RNU6-1177P	HOXB7	JMJD6	NA
PLEKHA5	ADAM28	ATF3	RN7SL180P	CABYR	GBA2	NA
AHNAK	BARX2	SEMA4B	RNU6-371P	CCDC84	NDST1	NA
MEIS2	DCUN1D1	COL16A1	DOCK7	POGLUT3	AP3M2	NA
BHLHE40	JADE2	SBSPON	RP11-230B22.1	LOC389247	TESK2	NA
NCOR2	ZIC2	TEX43	RP11-5P4.1	DSCR8	CFAP20	NA
SETD7	LCP2	CHD9	AL138935.1	FOXN4	CSNK2A2	NA
AGAP1	TRIT1	RP1	FOXD3	KIF20B	PTPN21	NA
GNG7	ADRB1	RPE65	MIR6068	DSG1	TCOF1	NA
MAD1L1	GUCA2B	PARP4	ALG6	SSBP2	CDC42	NA
RXRA	CUL7	NELFCD	RN7SL488P	QDPR	RAD18	NA
VAV2	CTNNA1	TMEM91	DLEU2L	LONRF2	ATP2B1	NA
CAMTA1	PHKA2	DHX8	RN7SL130P	RNF26	NCK2	NA
HYDIN	CNTLN	LDAH	CFL1P3	RNF175	MAP4K4	NA
ANXA4	EPHA3	NHSL1	ROR1-AS1	AHNAK	WDR1	NA
IQSEC1	HSPA5	KLRC4-KLRK1	CACHD1	AGBL5	SNX13	NA
NEK6	DSG2	KLRC4	RAVER2	MBD6	RPS6KA2	NA
ECE1	GEMIN8	PPARGC1A	LINC01359	VN1R1	ING3	NA
CACNA2D4	OFD1	AGR2	RNU6-1176P	PAPSS2	VASH1	NA
CMKLR1	GPM6B	SMOC1	MIR3671	CREB3L1	SEL1L	NA
KIAA0232	MAGEC2	PAX6	MIR101-1	PAX6	TRIP13	NA
SKAP1	PREX2	DMTF1	AK4	AK5	ATP6AP1	NA
CMIP	WDR37	CDC73	RP4-700A9.1	CSRP1	TRIB2	NA
MYH10	YTHDC2	MOCOS	DNAJC6	SLC2A4RG	HLTF	NA
RRBP1	CTPS2	CRB1	COX6CP13	DOLPP1	FAM50A	NA
AKAP13	ATP6V1H	HGD	RNU2-15P	GGCX	CPSF1	NA
NCOA7	POLR2B	RGS19	LEPROT	KREMEN1	PDCD2	NA
CLDN14	FAM214A	OPRL1	LEPR	SPIRE2	SLC6A15	NA
ELL2	ARAP2	SUPT3H	RN7SL854P	LRRC24	RDH11	NA
PPP2R5C	TPR	LOC644090	PDE4B	CPA6	PRKACA	NA
SYK	CP	KISS1	RP11-397C12.1	NAB1	SPP2	NA
CLYBL	KIAA0556	DUSP11	SGIP1	SPATA9	ZFYVE26	NA
RPS6KA1	DTNBP1	DHRS7	TCTEX1D1	RASAL1	RPS6KA6	NA
NRXN2	XK	SEC22C	WDR78	LTB4R	EPN2	NA
TEX2	ANO2	KLHL2	MIER1	CAPN5	PTPN18	NA
IRF2BP2	C12orf4	PRRG4	C1orf141	RWDD2A	LIMS2	NA
ERRFI1	SCML1	RAB20	RNU6-586P	OCEL1	ALDH3A2	NA
PHLPP1	WWC3	KLF6	IL12RB2	RNF43	TFRC	NA
TNS1	ARHGAP6	ERCC1	SERBP1	HOXC11	SREBF1	NA
ARHGEF3	FAM184B	CAPZA2	RNU6-1031P	TMEM145	AFF4	NA
DIP2C	MAP4	EDN2	RN7SL392P	LINGO1	UBE2D1	NA
RASSF3	GOPC	MTMR4	HNRNPCP9	METTL7B	PALS1	NA
LRRC8D	ROS1	STAT1	WLS	TMEM116	RHOBTB1	NA
SVIL	USP28	LMCD1	MIR1262	CFP	SMC1A	NA
CTNND1	HDAC9	SLC22A23	COX6B1P7	LAD1	MARK2	NA
STON2	TSPAN17	PSMA4	RPE65	SH3BGRL2	HMMR	NA
WWC1	NOP16	DNAJB1	DEPDC1	MAST4	CHFR	NA
RAPGEF1	CC2D2A	SLC35E2A	TXNP2	ZSCAN12	TRHDE	NA
SUGCT	RRM2B	FRMPD2	RP11-74K19.1	TRAIP	NFATC3	NA
RFWD2	ZNF800	SYVN1	LRRC40	IRX3	TRNT1	NA
HERPUD2	TNFRSF17	WEE1	SRSF11	JMJD8	ACADVL	NA
MBOAT2	SNX29	AKAP9	CTH	SFMBT2	FBXW11	NA
BAZ2B	LMO3	CDKN2AIP	PTGER3	TBX10	ACAP1	NA
EPN2	MRPS10	CYREN	MIR186	LOC100240735	EVC	NA
MOB3B	GUCA1A	ELL2	NEGR1	ECHDC1	NDE1	NA
FBXL17	RSF1	GLB1L2	NEGR1-IT1	L3MBTL1	AP1M1	NA
OSBPL3	VPS13D	WDR75	RP11-262K1.1	MRAP2	PVR	NA
PARK2	CELF2	HID1	KRT8P21	ITGB3BP	XRCC1	NA
WWTR1	FAM120A	PKP2	TNNI3K	RGS4	MCM2	NA
ATP10A	R3HDM1	GPRC5C	ERICH3	CDK19	PDE8A	NA
BICD1	COL9A2	GATM	ERICH3-AS1	NKAIN1	CLCN4	NA
CHD9	KITLG	TXNRD2	CRYZ	LHX4	NLE1	NA
CDC42BPA	ERCC8	CRKL	TYW3	CCDC149	SMARCE1	NA
RAPGEF5	ADAMTS6	TNS2	RP4-682C21.2	DCDC2B	KDM5A	NA
DUSP10	H6PD	MAPRE3	SNORD45C	PYGO1	PPP2R3A	NA
FAM53B	VAMP3	MITF	SNORD45B	CYB5R2	MAP3K13	NA
CHD1	PER3	PRKAA1	MSH4	CCDC15	FRY	NA
C1GALT1	UTS2	LDHA	ST6GALNAC3	KANK1	PICALM	NA
GOLPH3	TNFRSF9	PROP1	TPI1P1	BLNK	NSF	NA
EFCAB2	EPN3	NFKBIZ	RNU6-161P	LRRC4C	GLI2	NA
MAN2A1	LTBP1	GPRIN2	MIR7156	VAV1	CLASP1	NA
KLF6	RCN1	PAPLN	AK5	MIR199B	MRPS34	NA
TRIB1	ELN	FAM222B	RNU7-8P	STARD13	NOTCH3	NA
PIK3CD	RFC2	FNIP2	ZZZ3	CREBL2	CLNS1A	NA
ETV3	ARID1B	RMDN2	RN7SL370P	DSCR9	PPP2R2C	NA
ITPK1	CLPTM1L	HSPA6	USP33	SRRM4	EED	NA
TIAM1	NEDD4L	C1orf226	RP4-706L14.2	GNE	TSG101	NA
EHD4	PPP1R3F	SLC9A2	NSRP1P1	GPR85	NCBP3	NA
SIPA1L3	HEXB	REXO5	NEXN-AS1	LOC148709	NUAK1	NA
CAPZB	PTCD2	ERI2	NEXN	EDARADD	DPP8	NA
LY86	KIAA2022	BLCAP	FUBP1	CIAO3	SLC24A1	NA
GSK3B	JKAMP	LOC102723623	DNAJB4	MYBL2	ZNF532	NA
ARHGAP21	DKK3	SH3KBP1	GIPC2	FOXD1	LMAN1	NA
SLC1A3	NFE2L3	HIP1	MGC27382	IGFL1	HACD3	NA
BMPR2	MCUR1	SLC30A10	RNA5SP23	ZNF311	ZZEF1	NA
GAS7	LIMA1	HES1	ELTD1	SPATA13	ANO8	NA
KLF7	LETMD1	SH3BP4	RN7SKP247	SAE1	TUBE1	NA
ZEB2	SLC4A8	SPATA5L1	ST13P20	BUB1	TXK	NA
COMMD10	LAMC3	EEF2K	RP11-413G15.1	LETM2	ACTR6	NA
SERINC5	PTGER3	NUP210L	RP11-486G15.1	VAV3	TIPIN	NA
STAG1	TNIP3	KIR2DL1	RPF1	TNIK	SRI	NA
MKL2	MAPK9	FDFT1	SPATA1	TMEM54	EIF4G3	NA
WDR70	COL23A1	SLC3A2	LINC01555	CTSB	NUP37	NA
DOCK2	BCAR1	EXOC6	LPAR3	GATA6	GTSE1	NA
ST6GALNAC3	FAM160A2	MRO	WDR63	CTPS2	SEMA3C	NA
PKD1L2	HERPUD1	LIMA1	MCOLN3	HERC3	TTC38	NA
GMDS	HOMER3	CCDC181	MIR4423	TSPAN8	CELSR1	NA
SRPK2	RAD51	MXRA8	SYDE2	UNC13B	WNT8B	NA
CCND1	POLQ	NBEA	C1orf52	NBEA	SLC25A40	NA
NCOA2	PIK3CB	CHN2	BCL10	MMP16	TIMM21	NA
CDH1	CYBA	ANKRD40	RP11-131L23.1	SIGLEC6	RASAL2	NA
MYO1E	THOC3	PLA2G4B	DDAH1	CDKL3	ZNF37A	NA
NF1	HEBP2	SSBP2	CYR61	CA13	FNDC3B	NA
TACC2	MPHOSPH9	IER3IP1	SNORD81	MIR125A	FOSL2	NA
FAM129A	PLEKHA5	CTNNB1	ODF2L	CALR3	FRYL	NA
NR6A1	PRSS8	ATAT1	CLCA2	ARHGEF10L	TMEM131	NA
HIF1A	SIKE1	C12orf73	CLCA1	TRIB1	PLD1	NA
HS2ST1	RRP12	NCOA7	RP4-651E10.4	GNRH1	DLG1	NA
ADAMTSL1	FNIP2	RBMXL1	SH3GLB1	LEAP2	RAB7A	NA
ANK2	MSMO1	SCTR	HS2ST1	TMEM184B	BCAP29	NA
MAP2K6	TTC17	NDUFS7	LINC01140	ZNF571	SART3	NA
NTM	ALX4	MINDY2	LINC01364	MIR3187	KIFAP3	NA
RORA	FSTL4	FAM210B	PKN2-AS1	C2orf72	MKRN2	NA
CA8	FOXN3	KMT5C	RNU6-125P	TSPAN9	MCM6	NA
SLCO5A1	METTL24	CBFA2T2	TCEB1P19	ARID3B	RBM7	NA
GLI3	AKR7A2	NHLH2	GTF2B	SNAR-I	RBMS2	NA
IGFBP7	MRTO4	C9orf85	GBP1	HBP1	BAZ2A	NA
PIK3C2B	NNAT	ABHD17B	GBP7	TRERF1	PTPN23	NA
ADCY2	USE1	B3GALNT2	GBP4	MIR3194	MLH1	NA
LAMC3	MCF2L2	MYLIP	CAPNS1P1	MAP3K12	UNG	NA
ANKRD44	NRIP2	CYSTM1	LRRC8B	LPCAT4	KLHL20	NA
MAN1C1	LAMA3	ARHGEF5	FLJ27354	AGBL4	SLC46A1	NA
CPNE2	AP5M1	INMT	LRRC8D	CD151	ANKRD13A	NA
NAV2	ANAPC4	DYRK4	GEMIN8P4	STAG3	TPD52	NA
GPR133	KCNQ1	OR7C1	RP4-665J23.1	PYROXD1	PAG1	NA
PTPRD	TRAPPC3	OR7A5	ZNF644	SPDYE1	GPATCH1	NA
HIVEP3	THRAP3	FBXO46	RP11-47K11.2	MIRLET7G	NT5C2	NA
MDGA1	PHPT1	IL1F10	RN7SL653P	DBNL	MBNL3	NA
ANO10	ENTPD2	TNFSF13	BRDT	FYCO1	MAP2K7	NA
INF2	LY75	ATP6V1C1	EPHX4	ZNF681	DGKD	NA
ZMAT4	ARID4B	RPGRIP1	BTBD8	PHGR1	RARB	NA
PDE2A	OPN3	GOLGA6L22	GFI1	GPR35	TOP2B	NA
PHF21B	SDCCAG8	TRPM6	CCNJP2	BTD	TM9SF3	NA
CD82	PTPRN	SI	FAM69A	OCM	DNAJC10	NA
GRM4	HHAT	DSTN	MTF2	FGFR2	USP33	NA
CREB3L1	KIF1B	ZDHHC4	RP5-1033H22.2	CREM	SNRPA	NA
KSR1	FOXC1	PJVK	ABCA4	ERBB3	DYNC1I2	NA
ADAMTS17	TBC1D22A	GAS2L1	ARHGAP29	TMEM214	LRCH4	NA
DOPEY2	SYNE2	CPEB1	RP11-148B18.3	CLDN15	FAM76B	NA
SDC1	PLEKHH1	RIMS1	GAPDHP29	LOC646214	POLD3	NA
LGR6	ATP9A	SENP8	ABCD3	SNAR-G2	CAPZB	NA
GAB1	SPO11	PNLIPRP1	F3	RSKR	GPR137B	NA
RAI1	CBLN4	L3HYPDH	LINC01057	ZBTB32	SLC25A43	NA
UST	CHRDL2	JKAMP	KATNBL1P2	ACBD7	UBE2A	NA
ARNT2	FAM168A	PHAX	MIR378G	SNAR-H	MAP2	NA
PRKCH	RELT	ZNF397	SLC44A3	MAP3K13	PIAS2	NA
LRRFIP1	GALC	ARHGAP29	CNN3	LOC283038	NEBL	NA
DSCAML1	NOP58	OR8G5	RP4-639F20.1	DOCK11	ACER3	NA
KCTD1	SZRD1	LARP1	ALG14	TMEM154	UBE2K	NA
ERICH1	KCNH2	ECT2	RNU1-130P	ASAH1	PIK3C3	NA
CPNE8	CUL1	EHBP1L1	RN7SKP270	CLDN20	N4BP2	NA
LAMA3	FAM114A2	SEC13	DPYD-AS1	TBXAS1	TIGAR	NA
GPR98	CYFIP2	ARHGAP28	MIR137HG	STXBP1	TULP3	NA
LRBA	TAB2	TCAF1	LPPR4;	ZAR1L	SYNJ2	NA
MAGI3	GINM1	RIPK4	PALMD	NANP	ADCY2	NA
ADARB2	EIF2AK2	COMMD1	FRRS1	TMEM63A	PPP2R5C	NA
TJP1	USP36	PDE4D	SLC35A3	CRPPA	GNB1	NA
CHD6	KMT2C	ANK1	DBT	BBS9	HOXA9	NA
CPQ	MCOLN3	TMTC2	BRI3P1	LRRC3	MLLT10	NA
PHACTR2	CCDC85A	BBS1	RTCA-AS1	FOXP2	ZCWPW1	NA
SCRN1	PUM2	SS18L2	RTCA	HOXB5	P2RY10	NA
ADD3	MRPL43	SNRPE	CDC14A	MCCC2	VDAC3	NA
CTTNBP2	ITIH4	AKAP1	BCAS2P2	TRAPPC6B	TNRC6C	NA
MAN1A1	ITIH1	KIAA1217	GPR88	TMEM107	CBFA2T2	NA
UBASH3B	HPF1	TMEM129	LINC01349	EEF1DP3	ITCH	NA
GPC5	ZFR	TACC3	VCAM1	SH3BP5	SDF4	NA
IL7	ZNF280C	RUNX1T1	EXTL2	MORN4	TOLLIP	NA
RGS6	NPFFR2	ERRFI1	SLC30A7	FBXW4P1	UBE2D4	NA
PDE10A	PHF21B	KLHDC2	HNRNPA1P68	OOEP	CLUL1	NA
LRP8	TRAF1	EDC3	DPH5	CHID1	RUNX1T1	NA
FURIN	RC3H2	LIMCH1	RP11-421L21.3	COLEC12	FKBP7	NA
AGPAT3	IL17RB	ACSL1	RP4-575N6.4	FDPS	OSBPL6	NA
CACNA1C	TRAF3IP2	BIRC5	S1PR1	IGF2BP3	SLC1A3	NA
FAR2	GYG2	BCCIP	PPIAP7	C19orf73	XRCC5	NA
GRIN3A	DCBLD2	VRK2	RP11-556K13.1	HK3	MKNK1	NA
SV2C	SERPINB3	PDXDC1	DNAJA1P5	CSGALNACT1	SAR1A	NA
DOCK8	SOAT1	SOCS2	COL11A1	C11orf42	CDC14A	NA
NRIP1	PKP2	AACS	RP11-153F1.1	KCTD1	SENP1	NA
NR3C2	MSH4	KLRC2	RN7SKP285	HPN	FDFT1	NA
RPS6KA2	F7	MGST3	RNPC3	CALML4	OPHN1	NA
NCAM1	GDI2	SPINK13	AMY2B	TRIM13	KIF22	NA
UGGT1	PRDM1	SPATS2	ACTG1P4	JPH1	DDX1	NA
EPHB4	ATG5	ARHGAP32	RP11-251P6.1	GPCPD1	DNM2	NA
TCF3	TMCC3	CLEC2B	SEPT2P1	RPL32P3	EPB41L2	NA
NACC2	PITHD1	USP4	RP11-270C12.3	TG	RIMS1	NA
NFIB	MTA3	CCR2	VAV3	EPN3	STX7	NA
PDGFA	USP13	IL17D	MIR7852	TMEM109	RABL2B	NA
PTPN12	ATP11B	SDE2	RP11-356N1.2	TTC7B	CRYBG3	NA
PCNXL2	LAMC2	SDR9C7	PRPF38B	CARTPT	EPHA6	NA
SESN3	CDK14	ACACB	FNDC7	ZNF345	RFX3	NA
PLCG2	SEC61A1	KANK1	STXBP3	MPPED2	RIF1	NA
VANGL1	PPP1R12A	SACM1L	GPSM2	C1QTNF7	RAB21	NA
FHOD3	RASGRF1	AHSG	CLCC1	SQOR	SLC4A4	NA
ROR2	CAMK2B	SEMA3E	RP5-1065J22.8	SCARNA4	SMARCA2	NA
PRTG	CROCC	SSTR5	TMEM167B	RAPGEF5	SESN1	NA
CDC42EP3	POLR3E	DRG2	SCARNA2	WEE2	MID2	NA
IGFBP3	ATP2B4	S100A13	C1orf194	TMEM61	SRCAP	NA
DCLK2	ZC3H11A	SIK2	KIAA1324	USP28	CNOT4	NA
VEGFC	RIOK2	ZBTB20	SARS	SERINC1	PSEN1	NA
NUAK1	YIPF1	STAT3	CELSR2	DIAPH2	CPOX	NA
HMCN1	NDC1	CDS1	PSRC1	QRICH2	CLDND1	NA
NFASC	DGKG	STIP1	MYBPHL	MFSD2A	HSP90AA1	NA
RASGRP1	FLYWCH1	RNF130	SORT1	AGFG2	RBL1	NA
SLC6A1	UNKL	ADGRF3	PSMA5	PEA15	DLGAP4	NA
CLIC5	TBXAS1	KCNG1	SYPL2	STIL	AP4E1	NA
ROR1	PARP12	GTF2H2C	ATXN7L2	TERC	RSBN1	NA
DPP4	ALDH18A1	SNAP47	CYB561D1	STX19	MAGI3	NA
SPRY4	TARBP1	ERAP2	AMIGO1	S100P	OSTM1	NA
FSTL1	GATB	RANGRF	GPR61	ALCAM	PCNP	NA
SLC46A2	MXD1	PHF7	GNAI3	PALMD	EXD2	NA
SYT13	CDK17	WDR38	GNAT2	RCAN3	MEF2C	NA
GPD2	DNAJC25	PRKAB2	AMPD2	S1PR2	PTPRC	NA
KAT2B	SLC2A3	USP11	GSTM2	FIBIN	UBA5	NA
MDFIC	PSD	TARP	GSTM5	REEP6	STK17B	NA
IGF1	CTDP1	BNIP3L	GSTM3	STOX1	CDC14B	NA
BTBD3	YBX3	SPDYE14	EPS8L3	MAPKAP1	ZNF510	NA
SYTL2	STYK1	FRA10AC1	NDUFA5P10	MIR27B	ZNF506	NA
COL5A2	WNK1	CCDC107	RP4-735C1.6	ENOSF1	DUSP12	NA
PLCB4	CCAR1	SLC36A4	CSF1	TOP2A	AACS	NA
RBMS1	OGFR	CDKN1B	AHCYL1	KCTD10	DELE1	NA
SNX30	GNA15	NPDC1	STRIP1	NT5DC1	CADPS2	NA
DAAM1	PIGV	SEMA3C	RP5-1028L10.1	CROT	PCDHB4	NA
WDR75	PTPRU	CHIC2	KCNC4-AS1	IYD	PCDHGA2	NA
MICAL2	SNRNP40	AFAP1	RP5-1074L1.1	ECHDC3	PHLPP1	NA
CDK5RAP2	RIMBP2	PAK4	RBM15	TET2	ATP8B1	NA
CPEB4	COL11A1	DDIT4	LAMTOR5-AS1	CCNF	FYB1	NA
E2F3	QSER1	UHRF1BP1L	SLC16A4	CRMP1	STRADB	NA
POLA1	MPC1	RBBP7	LAMTOR5	ZNF41	BZW1	NA
NR3C1	ACAA1	PGK1	PROK1	HIPK2	ME2	NA
ADAMTS14	BCAT1	DCLRE1C	RP11-470L19.2	CA12	C5orf22	NA
PRR5	HDAC7	MYO1D	KCNA2	MKI67	CCNT2	NA
ANKRD35	LZTS1	KRT8	KCNA3	NEK2	FAM135A	NA
LHPP	PRDM6	PCDHB6	NRBF2P3	TNNI3	COBLL1	NA
ALOX5	SPAG4	BIN1	OR11I1P	TMEM37	DLG3	NA
GTDC1	NCKAP1	NRARP	CD53	ELOVL1	GEMIN5	NA
LRRC16A	MRPS35	IP6K3	CCNT2P1	SCG2	NFE2L1	NA
MYO1D	GUCY1B3	CHMP4C	RNA5SP54	CLIC3	GSK3B	NA
CPLX2	SFSWAP	GRHL1	CEPT1	KLK1	ITGB5	NA
MMP24	TNK2	ZNF706	CHI3L2	MVK	ERC1	NA
PIK3AP1	MON2	C17orf58	CHIAP2	ACE	XPO1	NA
TAF1B	CDH3	CDADC1	CHIA	FOLR3	RNF13	NA
ZBTB10	ARSF	FMC1-LUC7L2	PIFO	LRP10	DOP1A	NA
TBC1D16	GPBP1	H2BC5	CHIAP3	TMEM198	LYRM2	NA
BCAS1	DGAT2	KIAA0408	HIGD1AP12	CERK	BCKDHB	NA
FRY	ZNF112	SORL1	OVGP1	HS6ST2	KAT6A	NA
LDLRAD3	CS	DARS1	UBE2FP3	ARHGAP11A	TUT7	NA
CTNNBL1	LTK	TDRD1	ATP5F1	HIRA	ULK2	NA
HPSE2	MRPS24	FMC1	C1orf162	LPXN	GRHL2	NA
MRPS27	ELMO2	SPDYE10P	ADORA3	THUMPD1	TNPO1	NA
PRUNE2	WAPL	SEC14L1	RAP1A	CABP1	DIS3	NA
CNTLN	VMP1	EFCAB14	KRT18P57	LINC02389	TDRD3	NA
ZNF697	APPBP2	USP32	FAM212B-AS1	UBE2Z	NUFIP1	NA
INSC	POLD1	SORT1	DDX20	CAB39L	PDS5B	NA
SERP2	SEZ6	MT1E	KCND3	CLDND2	OXCT1	NA
MED12L	EIF4B	HECTD4	RP5-965F6.2	RRBP1	CYLD	NA
RAD51B	SLC6A16	ISG20	TXNP3	RPGRIP1L	SLC27A5	NA
ACACA	GLTSCR1	DPP9	CTTNBP2NL	STYXL1	ZNF324	NA
CLEC16A	SPHK2	EIF2AK3	WNT2B	SYN1	ZNF416	NA
BTRC	RPL18	NOL3	CAPZA1	NSMCE1	ZNF586	NA
SEL1L	CA11	ABCB5	MRPL53P1	GTF2IRD2	ZNF264	NA
NRXN3	ISOC2	DDR1	RHOC	ROR1	FAT1	NA
EXOC4	U2AF2	FMN1	PPM1J	RGS7	YTHDC1	NA
KSR2	EPN1	MRPS35	RP11-426L16.9	MIR570	CHMP2B	NA
EGF	MED29	HDHD5	FAM19A3	LGMN	SMAP2	NA
MAGI2	AHRR	RHOBTB2	LINC01356	HPCA	ZMPSTE24	NA
NUBPL	ZNF275	EXPH5	RP3-522D1.1	LOX	STARD7	NA
PMS1	MTMR1	EIF4G3	SLC16A1	DSC1	NOA1	NA
SERINC3	GPC1	TACC1	AKR7A2P1	STYX	REST	NA
UPF2	ADCK1	SPRYD3	SLC16A1-AS1	PROX1	SSH1	NA
APLP2	HAGH	APPL2	RP11-31F15.2	CEP250	APLP2	NA
H2AFY	RNF4	APRT	LRIG2	TMEM8B	FAM234B	NA
STRN	CASP8	KRTAP27-1	MAGI3	CHST14	WBP11	NA
TLE4	LIMCH1	GTF2H2C_2	PHTF1	SNHG5	TXLNA	NA
B4GALT1	ASUN	ACSM4	RSBN1	CFAP299	NCOA1	NA
CDK19	TM7SF3	PTK2B	PTPN22	ICMT	AGBL5	NA
HIP1	DLX3	PCBD1	AP4B1-AS1	ANKMY1	EFR3B	NA
STIM1	SPA17	TRIM63	AP4B1	NIPAL2	KIF3C	NA
CNKSR3	TSPAN32	UROS	DCLRE1B	ENTPD2	RAB10	NA
POC1A	WISP2	LAMP1	HIPK1-AS1	BUB1B	HADHA	NA
PDZD8	DMRT3	SYPL1	HIPK1	SDC3	CD82	NA
ADRB2	ST3GAL6	GTF2H2	OLFML3	PIBF1	BCORL1	NA
THBS1	ATP2C2	MTRNR2L9	EIF2S2P5	VWDE	ATRX	NA
MRVI1	NGFR	PLEC	PKMP1	ZNF474	MYNN	NA
GLIPR2	CDON	POLR2J3	DENND2C	MRPL55	MECOM	NA
BCL2L1	TAF2	NDST1	AMPD1	MMAB	SCAMP1	NA
MANBAL	HIPK2	UMPS	RN7SL432P	RSPO3	PREP	NA
VPS53	TNPO3	ABLIM1	NRAS	REM1	HACE1	NA
DOCK5	BORCS8-MEF2B	RIOK3	CSDE1	ZNF35	SEH1L	NA
DUSP5	RFXANK	TCP11L2	SYCP1	UBE2Q2P1	WDR47	NA
AMOTL1	TMEM161A	PRSS23	TSHB	BMS1P4	WDFY1	NA
MAML2	LPAR2	KAT6A	TSPAN2	TMEM99	SLC25A24	NA
PXN	CTSA	BMPR1B	RP4-666F24.3	ILVBL	MAP3K4	NA
SLC2A9	SUGP2	PF4	RP4-663N10.1	LMBR1	ZNF213	NA
EPB41	SLC12A2	CCDC130	NGF	HYAL1	CPNE3	NA
RCOR1	SNX24	CANX	TCEB1P20	LINGO4	RRN3	NA
SLC6A9	EYA2	PTP4A1	CNOT7P2	STX1A	CTTN	NA
SLC25A37	CNN2	PNMT	RN7SL420P	DTWD2	MTIF2	NA
DOCK4	ABCA7	PNPLA8	VANGL1	TPSD1	DDHD2	NA
GCLC	SNCAIP	HSPB1	CASQ2	ASPN	EPS15	NA
PHACTR3	DDX20	SLC5A8	NHLH2	ADRA2A	ORC1	NA
TTLL11	BTBD1	ARMC8	RP11-12L8.1	CCL22	CHERP	NA
STK4	FAR2	SDHAF3	SLC22A15	TMEM187	ATG16L1	NA
IL31RA	BCAS1	ATAD2	MAB21L3	ANKRD52	MAST2	NA
MEMO1	POU1F1	AFF3	RP5-1185H19.2	KLF13	DNAJA1	NA
KDM4B	CHI3L2	S1PR1	U3	MAP3K5	B4GALT1	NA
RFX2	SBNO2	DEGS1	ATP1A1	MFHAS1	CHMP5	NA
LCMT1	PMS1	ZFP91	ATP1A1-AS1	STRA6	NFX1	NA
POU6F2	HMG20B	SEC62	RNU6-817P	PLXNB3	DIMT1	NA
ARHGEF12	CALCRL	LRRC37A3	RP4-655J12.4	APOC1	IPO11	NA
TRERF1	TAF11	KDM5C	CD58	TMEM52	EIF2AK1	NA
GRIK4	ANKS1A	RASEF	NAP1L4P1	MESP2	EPDR1	NA
HAAO	AP3D1	KRTAP13-2	MIR548AC	ARNT2	SNX10	NA
VEGFA	ZNF76	LYSMD1	IGSF3	SWAP70	SEPHS1	NA
CSF1	SLC9A3R2	MRPL50	MIR320B1	LOC389906	MRPL28	NA
HSD11B1	NTHL1	RNF224	C1orf137	LRRC49	RBM22	NA
DGKD	UHRF1BP1	SMIM7	GAPDHP64	FSIP1	TMED2	NA
EDEM1	GNAI3	NKAIN3	CD2	PSKH1	ERO1B	NA
RASGEF1B	IPO5	NFE2L2	FTH1P22	FGFRL1	ZFAND6	NA
SORCS2	OAT	PRICKLE1	PTGFRN	MRPS18A	TXLNG	NA
DOCK1	WDR3	GPR148	CD101	UTRN	HUWE1	NA
MSRA	PKN2	ZNF185	RP11-27K13.3	RSPH4A	ZW10	NA
PDIA5	WDR18	UCHL5	TTF2	PVRIG	MTMR2	NA
ACSL6	TRAM2	SELENOP	MIR942	DENND1A	NLK	NA
BDH1	NTN1	ZNF76	TRIM45	LPP	PIGS	NA
TAPT1	GLP2R	SMIM14	RPS15AP9	TMEM30B	ATXN7L3	NA
KLHDC7A	MCM10	PARK7	VTCN1	OPTN	PGS1	NA
ZBTB34	DGKA	ETFDH	LINC01525	CTAG2	UIMC1	NA
SLC25A26	ERBB3	STX18	VPS25P1	ARRDC3	OGFOD1	NA
TEX14	ROPN1	KIAA1755	AL157902.3	C5orf15	NOP14	NA
DIP2B	ANKRD44	MAT2A	FAM46C	ZNF395	ADD1	NA
JADE1	KARS	PEX3	AL365331.2	GRAMD1A	L2HGDH	NA
PPARGC1A	ADAT1	ADAT2	GDAP2	ELOVL2	TXNDC16	NA
DNAH8	PDIA5	CCDC59	WDR3	MAPK6	NID2	NA
TM9SF3	TBC1D22B	LIMS1	SPAG17	SKA1	GMCL1	NA
MKNK1	NDUFB4	ADSS2	PSMC1P12	WLS	KLHL42	NA
IFNAR1	SPEN	CD9	WARS2	HCN3	GNAS	NA
SBK1	MYLK	FAM227B	WARS2-IT1	YJU2	DNM1L	NA
KLF13	ZC3H15	DTWD1	RBMX2P3	PRRT2	ERGIC2	NA
EGLN3	MAP2K4	PMEPA1	RPS3AP12	RECK	TFAP2C	NA
RYBP	TMEM206	SLC4A2	RP11-418J17.1	ABHD6	AURKA	NA
MYT1L	SNAP91	FAM207A	RPL6P2	C1orf54	CASS4	NA
NUP210	SLK	MYL12A	RP5-834N19.1	CREB5	AAMDC	NA
BMP2K	CYB5R4	CDK5	RNU1-75P	PEX12	METTL2A	NA
ST3GAL5	COL17A1	NPTN	HAO2	ASRGL1	ALG6	NA
SLC7A1	GSTO2	NOP14	HAO2-IT1	GP6	CNOT3	NA
FAM213A	SEC61A2	GRK4	HSD3B2	GSTT2B	PTPN4	NA
LGALS3	PRKCQ	DDX41	GAPDHP74	OSBP	DDX18	NA
SPPL3	TLE2	CNOT6	HSD3BP2	ZNF341	KHSRP	NA
STOM	ASB1	FAF1	GAPDHP23	MAMDC4	GNA11	NA
STRN3	FAM107B	MBNL2	HSD3BP1	CDON	EDEM2	NA
ESR1	ME1	S100P	GAPDHP58	PDZRN3	DNMT3B	NA
ADAMTSL3	TBC1D1	EEPD1	HSD3B1	C8orf37	TPX2	NA
GRHL1	CDK13	ATP13A2	GAPDHP32	SIRPA	EPB41L1	NA
TSNARE1	MTHFD2	ZBTB10	HSD3BP3	SYT7	DOCK9	NA
ICOSLG	SLC9A7	ANGEL1	GAPDHP27	MBLAC1	TGDS	NA
SLC44A2	FOXJ2	IL31RA	HSD3BP4	HASPIN	ARHGAP28	NA
CLMN	YBX1	ATP5F1A	GAPDHP33	FN1	PPP1R13B	NA
DLG5	PDE4A	ADARB1	LINC00622	TRIM52	ATRN	NA
ERN1	PPP2R5A	RAB11A	HSD3BP5	WDR1	FKBP1A	NA
FNDC3B	CTNNA2	IBA57	ZNF697	PRAMEF5	NSFL1C	NA
RALGAPA2	ELAVL1	JUND	PHGDH	PRDM15	DNAAF9	NA
MACROD2	TIE1	EIF4A3	HMGCS2	NRF1	ZNF343	NA
LRP5	DIP2B	DGLUCY	REG4	MB	MAVS	NA
NEDD9	SMARCD1	TXLNA	NBPF7	ZBTB2	LZTS3	NA
BCL2	KDM4A	KRT2	PFN1P9	HIVEP1	XRN2	NA
CRISPLD2	NFYC	KDM1A	NOTCH2P1	MIR3173	SNX5	NA
RUNX2	ZMYND12	OPA1	ADAM30	C2orf88	MAPKAPK5	NA
GRK5	SLC9A3	GNRH1	NOTCH2	PRKD1	P2RX7	NA
TPCN1	NGEF	HMGB1	RP11-344P13.1	DCLRE1B	ESF1	NA
TBC1D8	ASPM	NCEH1	NBPF17P	ENC1	RBBP9	NA
CMTM8	ELOVL1	MIS18BP1	RNU1-92P	OSBPL3	SLC23A2	NA
KRT18	ZNRD1	SERINC3	NBPF15	HOPX	TMEM230	NA
NRCAM	MPPED2	ITM2B	U1	ZBTB24	DZANK1	NA
PTPRN2	CLDN18	DNAJC11	CD160	MAS1	KDM2B	NA
LIN7A	ZBTB11	ATR	NUDT17	LOC283922	TASP1	NA
PCED1B	ATXN3	DAAM2	PIAS3	ERLIN1	GCN1	NA
PREX1	GOLGA5	ACSL3	ANKRD35	FOXM1	PXN	NA
WIPF1	FGFR2	CAST	ITGA10	PLLP	KIF16B	NA
SNTG1	LRRC40	OMD	PEX11B	EME1	TRMT6	NA
STAU2	ISOC1	UBE2Q1	GNRHR2	HOXD12	BRAP	NA
ASAP2	EML1	ELF3	TXNIP	CNPY3	ZNF302	NA
EEPD1	TRMT11	TTC3	HFE2	DMTF1	GRAMD1A	NA
KALRN	THUMPD1	EIF2D	RNVU1-6	GSDMB	CMTM1	NA
CBFA2T3	MSANTD3	VCPKMT	RP11-458D21.1	RTN2	GANAB	NA
RHBDD1	KIF26A	ABL1	RNVU1-8	ORAI1	GMIP	NA
MED13L	ATG2B	FAM81B	RP11-325P15.2	ZBTB16	RBM41	NA
THADA	ARFGEF1	DCAF8	PRKAB2	PLAGL1	OTUB2	NA
ARSG	ACSM2B	TMEM98	PDIA3P1	ATG9A	ZBTB25	NA
BCAS3	ZFAT	LIN54	FMO5	CCL7	NECAP1	NA
CACNA1D	MTFR1	HPSE	RPL7AP15	IL17RE	DHX32	NA
PITPNM2	STAG3	INTS1	CHD1L	LRP1	RCOR1	NA
ATP8B4	FECH	PLEKHG6	LINC00624	PNKP	GPATCH2L	NA
ASCC2	MYO9A	EPS8	OR13Z2P	NDC80	SPTLC1	NA
EML6	DDX3Y	USPL1	OR13Z3P	MMP17	PAPOLA	NA
FRMD5	PFKP	SCGB1D2	BCL9	C14orf28	CCNK	NA
RASGRF2	IDI1	RAB4A	ACP6	TIMP2	YPEL3	NA
CEP112	SP100	CDKL3	RNVU1-2	MIF4GD	MAEA	NA
LGR4	KLF6	CASC3	RNVU1-3	RAPH1	STRN4	NA
RABGAP1L	PLPP1	MTRF1L	FCGR1A	DUSP16	IRAK3	NA
RBM20	NEO1	JMJD1C	HIST2H2BE	UCHL1	LYZ	NA
ATP8A2	TRAM1	MAST4	HIST2H2AC	PMS2P1	SI	NA
PIEZO2	PHKA1	TAP1	HIST2H2AB	MYBL1	MUL1	NA
SLC2A12	TNFRSF1A	PSMB9	BOLA1	EHF	TFAP4	NA
EGFR	CACNB1	CXCL11	SV2A	FURIN	PDCD7	NA
FAT2	EVI5	CALM1	MTMR11	GAS2L3	SPG21	NA
CEMIP	STOML1	HDAC4	OTUD7B	FBXO8	RAB11FIP3	NA
GPR126	PKM	SLC39A13	RP11-458I7.1	PROS1	ZNF268	NA
LHFPL2	DHX29	TMEM9	VPS45	LRP12	GOLGA3	NA
COL26A1	DNTTIP2	ATP5MG	PLEKHO1	OTUD3	CD209	NA
PDE8B	METTL22	OCA2	RN7SL480P	MTFP1	USP48	NA
THRB	TP53BP1	H4C2	ANP32E	CNN2	PDPR	NA
FAM84B	RRP15	CAMKK1	RNU2-17P	NDRG2	AARS1	NA
LRIG3	RHOA	PIGP	CA14	AKAP9	GLG1	NA
SPATS2L	DHX8	HERC5	APH1A	ERMP1	KIF4A	NA
GRIK2	PRKCZ	PEBP4	C1orf54	NOTCH4	TNRC6A	NA
MPDZ	ZFY	MMAA	CIART	STRADA	NAT14	NA
CHN2	IARS2	IWS1	MRPS21	TPM4	PITPNM2	NA
EYA2	SYT1	IL20RB	RPRD2	HSD17B3	EXOC1	NA
MAPKAP1	NAV3	GCAT	TARS2	KRT18	RBM27	NA
NBEA	IDH3G	ELOVL1	FALEC	MACROD1	POU4F3	NA
DCDC2	ROGDI	MYRIP	RP11-54A4.2	PET117	OSBPL8	NA
SLCO2A1	PDZD4	KCNMB2	ADAMTSL4	ANKRD37	PUS7	NA
RIN2	ROCK1	CLTB	MIR4257	CXCL12	DLD	NA
FSIP1	CBFB	KNL1	ADAMTSL4-AS1	EGLN3	WDR7	NA
NBPF1	PDK3	UCKL1	MCL1	STK40	CMTM6	NA
EYS	HYAL2	WDR44	ENSA	MAPK8IP2	ITGA6	NA
RARRES1	HDAC4	BZW2	U4	WDHD1	RAPGEF4	NA
PVT1	RASSF1	DCST2	GOLPH3L	KHDC4	MAP3K20	NA
KCNU1	FGFR3	DCST1	HORMAD1	GARS	FH	NA
FBXW8	IFI35	PPP6R1	RNU6-1309P	TMEM97	CDV3	NA
RASSF8	HEATR6	TMEM265	RP11-235D19.2	SESN1	ALKBH5	NA
IMMP2L	COASY	EPRS1	CYCSP51	ATXN7L1	ORC6	NA
TTLL7	PLEKHH3	ILF2	CERS2	XIRP1	ZFHX4	NA
HLCS	MEF2A	STARD4	CDC42SE1	APH1B	ZC3HC1	NA
ATXN7	OTUD5	NBPF1	TMOD4	MAP3K6	ANGPT2	NA
VPS13A	TFE3	SPATC1L	VPS72	DIAPH3	HAUS4	NA
FAM126A	TBC1D25	RORC	PSMD4	UNC13A	RNF31	NA
PLCG1	ACSL4	LOC100132202	PI4KB	GSTA1	G2E3	NA
PMEPA1	INPP5A	TBC1D1	RNY4P25	ARAF	HECTD1	NA
CCSER2	GPKOW	C7orf26	CGN	CES3	HNRNPC	NA
ACAP2	GRIPAP1	GOLGA4	TUFT1	SYPL1	SUPT16H	NA
SIK3	FTSJ1	SESN1	SNX27	STK32C	TOX4	NA
VPS8	PRR11	PGM3	RNU6-662P	MEIG1	GEMIN2	NA
FAM43A	REEP1	TEX2	LINGO4	LRWD1	TBL1Y	NA
AKAP6	ATP11A	ZNF582	RORC	C19orf53	SEMA6A	NA
MTAP	POLR1A	THAP12	C2CD4D	HARBI1	TRPM7	NA
ZNF652	LAPTM4A	GVQW3	AL450992.2	PHACTR2	WDR76	NA
BLK	TTC7A	ZNF611	THEM4	LIN7B	CAPN3	NA
CORO2B	IP6K2	SIAH2	KRT8P28	NDE1	SNAP23	NA
C21ORF33	STON1-GTF2A1L	DLGAP1	S100A10	NIPAL3	EZR	NA
SORBS2	SRBD1	TMEM43	AL450992.6	TPM3	MYL6	NA
ACTL7B	KIF2A	RAD52	S100A11	BAIAP2	AGO1	NA
CBLB	RASGRP2	ZNF444	SPTLC1P4	SEL1L3	CLSPN	NA
PAM	PSME4	NKIRAS1	TCHHL1	SRF	RFFL	NA
STIM2	IFT80	EFR3A	TCHH	NRN1	MFSD11	NA
SDPR	SIRT2	CHTOP	HDHD1P2	CEP164	TGFB2	NA
RASGRP3	ERLEC1	ABCA3	RPTN	NCAM1	GPATCH2	NA
PLXDC2	PPP2R5B	DCP1A	FLG-AS1	GTPBP2	NUP50	NA
CNOT6L	PYGM	UTP3	RP11-107M16.2	LRFN2	LRRFIP2	NA
RAB8B	PAGE1	SREBF1	HRNR	ZNF703	SEC22C	NA
ZAK	PITX1	CORO1C	LCE5A	NUDT16	XYLB	NA
FBXO16	TRPC7	CBWD5	CRCT1	ZNF714	CDC6	NA
OSBPL5	MAST4	H4C8	LCE3E	ZNF79	UPRT	NA
PFKFB3	ADGRF5	EFNA3	LCE3C	TMOD2	CDC23	NA
IRS2	SDK2	UST	IVL	GLIPR2	AAAS	NA
PAG1	ADAM7	TRIP4	SPRR2A	NECAP2	CBX5	NA
PTPDC1	NUP133	NUPR1	PGLYRP4	GREB1L	SUCO	NA
SEC24D	NUCKS1	KIR3DL1	RNU6-160P	CLDN12	MSH2	NA
ATRN	VPS35	FBXW7	S100A12	CRY2	MAP3K1	NA
SH3TC1	DNAJA2	DPY19L4	AL591704.5	LOC730668	ARCN1	NA
CELSR1	BCL3	AK7	S100A6	STAG3L2	EPB41L4B	NA
OPHN1	KCNAB2	RAD23B	S100A5	SOX10	TMEM38B	NA
FAM20C	ABCC9	CREBL2	S100A4	KIAA1147	PSMD5	NA
SSH2	GAL	UBAP2L	S100A3	NCAM2	NUP188	NA
SIN3B	CLEC2D	C1orf43	S100A2	TBX15	WHRN	NA
PPAT	FUNDC1	HABP2	S100A13	ITM2C	CWF19L1	NA
SPATA13	MAOB	RO60	S100A1	RCAN2	BTAF1	NA
TTI1	RORA	TUSC1	CHTOP	NEIL3	IKZF5	NA
USP31	DRD4	SLC6A6	SNAPIN	HEXIM2	BLNK	NA
THRA	TGFBR3	NRCAM	ILF2	CIB1	WAC	NA
PXK	HES2	GCLM	NPR1	CXCR4	HIVEP1	NA
MARK4	ATP1B3	GALK1	MIR8083	SCRN1	FKBP5	NA
SLCO4A1	NEDD4	ARHGAP26	GEMIN2P1	LY86	SRPK1	NA
TMC6	PIGB	GOLGA6L1	INTS3	TCF4	BRPF3	NA
ATP8B2	MAPK6	ANO3	SLC27A3	KIF18A	TMEM14A	NA
PPFIBP2	GNB5	PMP22	GATAD2B	OVOL1	HSP90AB1	NA
CAPG	RAB27A	EP400	DENND4B	HMGN1	CDC5L	NA
CDH23	CECR5	OXR1	CRTC2	CDC42EP4	ITPR3	NA
CMTM3	UFD1L	CASTOR2	SLC39A1	EXTL3	ZNF184	NA
TNFAIP3	LRP6	LTA4H	MIR6737	UBE2N	DSP	NA
UVRAG	GUCY2C	AVPI1	CREB3L4	LGR4	SIRT1	NA
TK2	SCT	RBBP5	JTB	NAALAD2	HNRNPH3	NA
ANP32A	PHRF1	MEI4	RP11-422P24.11	ZNF521	IFT74	NA
STK24	IKBKAP	BATF	RAB13	BMP4	JAK2	NA
CLASRP	NUCB2	MARCHF6	RPS27	ZNF697	ABL1	NA
ZNF609	PFN2	ZFP62	NUP210L	ZNF585A	SH3GLB1	NA
ABR	PTPN3	STRADA	RNU6-179P	CRELD2	CDC7	NA
DKK3	SPTB	CFLAR	RN7SL431P	IKZF2	SYDE2	NA
ISG20	DAPP1	TPRG1L	MIR190B	KIF22	PCSK5	NA
VWF	FGF10	MACIR	C1orf189	NRBP2	SCD	NA
SLC25A45	SLC44A1	IL17RC	C1orf43	YIF1B	ERMP1	NA
GADD45B	TMEM260	AFF4	UBAP2L	AFMID	RAB18	NA
ALLC	SMG6	CST3	ATP8B2	NEK6	NRP1	NA
NEU3	EXOC5	ZNF697	RP11-350G8.5	ARL4A	WASHC2A	NA
FAM210B	CLTCL1	MKRN2	UBE2Q1	PTGES	MAST3	NA
HPD	FGF22	C4orf46	ADAR	EIF4EBP1	OCEL1	NA
MACROD1	FSTL3	LARP4	PMVK	KATNAL1	PSMD8	NA
LPIN2	DGCR2	HLCS	PYGO2	STAP2	FBXL19	NA
EVI5	RNF126	RRAS2	CKS1B	POLN	SETD1A	NA
MAML3	MNT	PIK3R1	FLAD1	ANO5	BCL7C	NA
COL9A1	ZXDC	KANSL3	LENEP	PAK1	ATP5F1D	NA
DNAH9	JMJD6	TRIM37	ZBTB7B	ZNF276	HNRNPM	NA
PDE9A	POLB	ZNF281	DCST2	RIMKLB	NDUFB7	NA
INSR	ST6GALNAC1	PPM1A	DCST1	UNK	TECR	NA
SENP7	WIPI1	SACS	RP11-307C12.11	GOLM1	TIMM13	NA
ST18	FRMPD1	JMJD4	ADAM15	MTMR7	CDC34	NA
TG	GBA2	TIGD4	EFNA4	WDYHV1	MTAP	NA
RBM19	NDST1	ARFIP1	EFNA3	CD37	CEP170B	NA
TLE6	ASNS	PRXL2C	EFNA1	TM7SF3	POLRMT	NA
ZHX3	AP3M2	NDRG1	SLC50A1	BCRP2	MKNK2	NA
ITGA6	CNGB1	ZFP82	DPM3	AUTS2	ZDHHC8	NA
LMO7	ST6GALNAC2	TMEM235	KRTCAP2	TMEM38A	SNAP29	NA
PTPRK	CHAT	PABPC4L	TRIM46	COMMD10	CRKL	NA
DLG2	PABPC1	FUT8	MUC1	TFAP2A	CECR2	NA
RNGTT	TESK2	ELOC	RP11-263K19.4	FDFT1	SMARCB1	NA
FGD2	CFAP20	TNFRSF1A	THBS3	FOXR1	BCL2L13	NA
FOXN4	CSNK2A2	HSP90B1	MTX1	GOLIM4	SF3A1	NA
PAH	PTPN21	PPM1K	GBAP1	NFE2L3	SEC14L2	NA
SLC22A2	EIF2B3	ASAH1	MTX1P1	PRR16	SPECC1L	NA
SYNE1	CAMK2A	PMS1	GBA	GAN	MAPK1	NA
CDC27	TCOF1	ORMDL1	FAM189B	KLHL29	PPM1F	NA
TBC1D5	CDC42	SNX10	SCAMP3	BCOR	TOP3B	NA
DYM	OSBPL3	FIG4	HCN3	PEX1	CRYBB3	NA
GALM	EPHA8	AK9	PKLR	EHD3	GRK3	NA
INADL	SLC12A3	VTA1	FDPS	ELOF1	HIRA	NA
KIAA1551	RAD18	NMBR	RUSC1-AS1	CEP170	LGALS1	NA
MDM2	ATP2B1	LCN9	RUSC1	CTSA	HPS4	NA
DEXI	TRPM5	KLF3	ASH1L	LCA5L	SRRD	NA
TMEM38B	NCK2	SKIL	ASH1L-IT1	STAG3L3	TRIOBP	NA
FAM160B1	MAP4K4	TMPRSS13	RIT1	HCN1	MICALL1	NA
RNLS	MGAT4A	RANBP1	SNORA80E	SRRM3	CCDC134	NA
AFAP1L2	RPL31	ZFPM1	RXFP4	CDK5RAP2	DEPDC5	NA
CAP2	WDR1	PICALM	RP11-336K24.5	PSD4	TTC28	NA
NHS	SNX13	SLC25A40	SSR2	CD177	SLC5A4	NA
PHLDB2	MS4A12	DBF4	LAMTOR2	ENPP1	DDX17	NA
KYNU	ARHGAP10	TBX3	LMNA	MVP	TCF20	NA
PLOD2	RPS6KA2	MAB21L3	SEMA4A	DUSP9	TOMM22	NA
ANTXR2	ING3	KLF7	SLC25A44	MIR205	RTCB	NA
VLDLR	VASH1	CAB39L	PMF1-BGLAP	GALNT8	JOSD1	NA
WDR86	LMCD1	ATP5MC2	PMF1	KIF5C	FBXO7	NA
UBE2Q2	WBSCR22	NET1	BGLAP	CAVIN1	GTPBP1	NA
APP	SEL1L	EIF4H	PAQR6	FIZ1	POLDIP3	NA
FRMD6	TRIP13	STX16	SMG5	ORAI3	SUN2	NA
NFIL3	ATP6AP1	CYP4A11	TMEM79	ACSF2	DNAL4	NA
KCNK1	TCF3	PRRT1B	C1orf85	SERINC4	PACSIN2	NA
SMARCD3	TRIB2	SYNE3	VHLL	CSMD1	AP1B1	NA
FAM92A1	DAZAP1	SNAI2	CCT3	SIAH2	HMGXB4	NA
CCDC109B	MBD3	ZNF24	RHBG	FNIP2	CHKB	NA
MBOAT1	HLTF	JAKMIP2	C1orf61	BTBD10	MCM5	NA
EREG	FAM50A	INO80C	MEF2D	IL6R	TSPO	NA
LUZP2	FAM3A	ATP8A1	IQGAP3	CPLX2	TTLL12	NA
SGCZ	CPSF1	WDR24	TTC24	ACOT7	PDGFB	NA
ARHGAP24	MYO3B	GOLGA6L6	GPATCH4	CEND1	RBFOX2	NA
LOXL4	CYBRD1	NOTCH2	RP11-284F21.9	POC1A	TAB1	NA
ETS1	CDH19	WDFY2	NES	HCP5	MTMR3	NA
MYLK	PDCD2	NADK	ISG20L2	SUMO1P3	MIEF1	NA
SCNN1A	SLC6A15	KLKB1	NTRK1	LOC100190986	MYH9	NA
CRIM1	RDH11	TRMT2A	ARHGEF11	FHDC1	FOXRED2	NA
MET	PRKACA	VDAC2	CYCSP52	TMEM144	TNRC6B	NA
PLCXD2	ADGRL1	TSC22D3	FCRL2	NDST1	CSF2RB	NA
MIPOL1	SPP2	PKN2	CD1D	KDELR3	SLC25A17	NA
PTK2	ACTN1	PHTF2	CD1A	SERGEF	ST13	NA
CD36	ZFYVE26	LNX1	HMGN1P5	C19orf48	RBX1	NA
SH3RF1	RPS6KA6	GAS2	OR10R1P	GARNL3	EP300	NA
CLDN1	EPN2	REL	RP11-393K10.1	CYREN	L3MBTL2	NA
ITGA2	PTPN18	NOTCH2NLA	IFI16	DARS	CHADL	NA
CSMD2	LIMS2	KLF4	AIM2	ULK4	ZC3H7B	NA
DSG4	ASIC4	HIBADH	MPTX1	CLBA1	PHF5A	NA
FRK	SPEG	DDX6	FCER1A	TMED10	ACO2	NA
ALDH5A1	LNX1	POMP	OR10AE1P	MBD5	POLR3H	NA
MAL2	ALDH3A2	DR1	DUSP23	ATOH7	DESI1	NA
KIAA1161	TFRC	DCAF10	SLAMF9	FSD1L	BRD1	NA
SPTBN2	SREBF1	SMIM31	KCNJ10	RAB3GAP2	ZBED4	NA
CREB5	AFF4	SEPTIN14	KCNJ9	PSPH	KHNYN	NA
KCNIP4	UBE2D1	FRAT1	IGSF8	PAQR5	RBM23	NA
ERBB4	MPP5	UBE2E2	ATP1A2	SDF2	PRMT5	NA
LHFP	RHOBTB1	CCSER2	ATP1A4	ICAM1	AP4S1	NA
GBE1	SMC1A	RDX	CASQ1	FEM1C	SOS2	NA
MFHAS1	HSD17B10	CPVL	DCAF8	CKS2	CDKL1	NA
NIPAL2	MARK2	SEMA5B	RP11-574F21.2	AQP3	NIN	NA
ZNF385B	HMMR	MTHFR	PEX19	ABT1	PSMC6	NA
PPARG	CHFR	CAPRIN2	COPA	SARS	GNPNAT1	NA
AIM1	TRHDE	ADAM17	SUMO1P3	CNFN	DDHD1	NA
KCNC1	P4HA2	ANKUB1	RNU4-42P	CENPM	CNIH1	NA
TLL2	NFATC3	PLPP5	SLAMF6	MED13L	CGRRF1	NA
PAPD5	TRNT1	TDP1	CD84	GINS4	ATP6V1D	NA
TRAM2	ACADVL	CORO2B	SLAMF1	HINFP	PIGH	NA
FZD6	STK10	C14orf132	SETP9	AKAP7	KIAA0586	NA
TMEM117	FBXW11	GRB2	CD48	CDS2	TMED8	NA
NIN	ACAP1	GSN	CD244	TMTC1	SAMD15	NA
SGPP1	CRMP1	GOLGA5	RP11-312J18.3	PCBP2	DAAM1	NA
GLTP	EVC	ACOT7	F11R	TARS	SPTLC2	NA
RASSF5	DERL2	ZKSCAN2	TSTD1	SRGAP2	ALKBH1	NA
ANKRD13D	SIDT1	RMND1	USF1	PCK2	SNW1	NA
EML1	NDE1	OSGEP	PVRL4	LIN7A	ITPK1	NA
SCMH1	MRVI1	APEX1	RP11-544M22.8	TEX13B	PPM1A	NA
GHR	TMEM38A	NR1D2	KLHDC9	FOSL2	SIX4	NA
IGDCC4	AP1M1	MCCC1	NIT1	BAMBI	CEP128	NA
PPP1R3B	PVR	FNDC3B	DEDD	CENPW	HIF1A	NA
FAM189A2	XRCC1	SLC41A3	UFC1	CLDN4	SUSD6	NA
GPR125	SCARB1	IQCH	PPOX	ZNF362	SRSF5	NA
OAF	CYP2W1	AAGAB	MPZ	TMEM79	EIF5	NA
B3GALT5	MCM2	DSTYK	CFAP126	HHAT	DICER1	NA
DOK6	MOV10L1	CARS1	FCGR2A	SSNA1	MTHFD1	NA
KCNJ5	PANX2	CARHSP1	HSPA6	SASH1	ZC3H14	NA
ZDHHC2	SELO	SF3A3	RPS23P10	WDR60	PCNX1	NA
ARHGEF28	TP63	CEP120	HSPA7	ANKRD50	GSKIP	NA
IL1RAP	ALPK1	MRTFB	FCRLA	RBBP8	RPS6KA5	NA
MGAT5B	LLGL2	PPP6R3	RN7SL466P	S100A11	PPP4R3A	NA
CGNL1	PDE8A	ARMT1	DUSP12	STAG3L4	C14orf93	NA
FGF2	CLCN4	RBFOX2	ATF6	CCDC17	YY1	NA
NNMT	NLE1	KMT2A	NOS1AP	FXYD3	ACIN1	NA
ABLIM3	SDHA	SLC25A4	MIR4654	HES7	TRIP11	NA
CPNE4	SMARCE1	ARL4A	C1orf111	EML1	APEX1	NA
EDN3	FNDC8	PTPRM	SLAMF6P1	CCNH	ARHGAP5	NA
TNFAIP8L3	GSDMB	CTNNBL1	UQCRBP2	YAP1	SRP54	NA
GRM3	KDM5A	HNRNPD	UAP1	IFT57	PRORP	NA
PPP4R4	ADAM11	PLEKHB1	HSD17B7	OGFRL1	DCAF11	NA
FAM19A1	PPP2R3A	LRRC31	RGS4	GDF15	BRMS1L	NA
SBF2	FERMT2	COG2	RP11-267N12.1	CDCA4	TM9SF1	NA
CNTNAP2	ABCB11	LOC112268355	RGS5	TMEM102	SEC23A	NA
DNAH11	DHRS9	ATPAF1	NUF2	ICAM3	GMPR2	NA
GALNT13	CD5L	NOTCH2NLC	PBX1	PLAAT4	PNN	NA
TMEM98	PTGS2	SYNRG	RNU6-171P	TBRG1	NFATC4	NA
FRMD3	IGF2BP2	TBC1D5	RP11-38C18.3	CYB5A	TRPC4AP	NA
GSG1L	MAP3K13	TOB1	UCK2	UBL4A	GINS1	NA
KLHL3	ST6GAL1	NOTCH2NLB	RP11-7G12.1	RASAL3	UQCC1	NA
FAM105A	TBX21	OR5M1	FAM78B	MRTFB	ZMYND8	NA
FAM19A5	FRY	CENPF	CNN2P10	MIR543	IFT52	NA
PCBP3	PICALM	SLC33A1	POGK	MMP23B	NDRG3	NA
KCNJ6	NSF	HBP1	TADA1	HCG9	STK4	NA
PRIMA1	GLI2	RFTN2	ILDR2	SFRP1	ADNP	NA
BAI3	CLASP1	PGAM1	GPA33	VPS37B	CSTF1	NA
CSMD3	MRPS34	DPP3	DUSP27	CKAP2	RAE1	NA
SORCS1	NOTCH3	SCNM1	RP11-277B15.3	MESP1	TPD52L2	NA
CDH7	CLNS1A	ADGRG6	RCSD1	ARHGAP11B	DNAJC5	NA
ADAMTS2	PPP2R2C	SIRT3	MPZL1	CEP170P1	NELFCD	NA
TLL1	TEAD2	CRBN	MPC2	PEX19	PRELID3B	NA
COL23A1	EED	HOXC12	DCAF6	TTC13	TCFL5	NA
MYO16	CDHR2	EIF2B5	GPR161	RASGRP1	DIDO1	NA
JAZF1	SNCB	ARHGAP18	SFT2D2	MFAP3L	GID8	NA
PARVA	TSG101	CEP57L1	MIR557	ENTPD6	GMEB2	NA
ST6GALNAC5	NCBP3	UAP1	XCL2	HMGA2	C20orf27	NA
AFAP1L1	ATP2A3	DPH6	XCL1	HPS3	ISM1	NA
DUSP7	CA12	DIO2	DPT	EEPD1	RNF24	NA
FOXK1	MGLL	TMEM207	SUMO1P2	PRPS1	ARFRP1	NA
NFIC	NTN4	TSPAN8	ATP1B1	ZBTB20	RASSF2	NA
ZNF787	BCS1L	OTUD7B	BLZF1	NMUR1	CSNK2A1	NA
SCAP	NUAK1	FGGY	SLC19A2	RAD18	CDS2	NA
GRAMD4	DPP8	MDM2	SELP	RABGAP1L	SIRPB1	NA
KIF6	SLC24A1	TMEM150A	SELL	PMS2P5	SEC23B	NA
RAB11FIP3	ZNF532	PSMD3	SELE	LOC100289230	PLCB4	NA
ANKRD9	SCARF1	SPRTN	METTL18	MYO1C	MYL9	NA
PDGFB	LMAN1	EXOC8	KIFAP3	ARL17B	TM9SF4	NA
RCBTB2	HACD3	B3GAT3	RN7SL269P	MIR3136	POFUT1	NA
FLOT2	IPCEF1	TMEM106B	SIGLEC30P	ZNF880	SAMHD1	NA
CMBL	ZZEF1	SLC25A51	METTL11B	SUMO1P1	KIF3B	NA
HPCAL1	NOX3	RAPGEF1	ISCUP1	NPFF	MAPRE1	NA
PRKAR2B	ENO1	SH3GLB1	RP11-576I22.2	RUFY3	JAG1	NA
RAB31	SLC12A1	PSMD13	GORAB	CLDN3	TTI1	NA
RMDN2	MYDGF	TAF5L	MROH9	KIAA2013	RPRD1B	NA
CD58	ANO8	USP15	FMO3	DCAF8	PXMP4	NA
SYNRG	TUBE1	CLGN	MIR1295A	FOXP1	CST3	NA
PRMT2	ARHGEF10L	KDM3B	FMO2	ZNF695	ACTR5	NA
GMPR	TXK	ROCK2	FMO1	ZNF10	AHCY	NA
DNAJC5B	WSCD2	SYTL5	TOP1P1	GRTP1	PPP1R16B	NA
HS1BP3	KCNQ2	PEMT	PRRC2C	IQUB	DHX35	NA
ANK1	TACR2	ZNF251	MYOC	GAB1	TNNC2	NA
CD86	ACTR6	RCL1	METTL13	CNPY4	APMAP	NA
TNFSF10	TIPIN	GFUS	DNM3OS	DGAT1	ADNP2	NA
EXOG	SRI	ZNF532	RNU6-157P	TJAP1	USP14	NA
RYR1	EIF4G3	TRIM36	C1orf105	TIMM17B	VAPA	NA
SCARB1	NUP37	SLC6A19	RNU6-693P	KLF9	METTL4	NA
STEAP3	SEMA3A	SLC25A16	SLC25A38P1	ABLIM1	LPIN2	NA
GPHN	GTSE1	RRAGD	AIMP1P2	CDC42EP3	SMCHD1	NA
PTPN14	SEMA3C	CNTLN	TNFSF18	FDXR	CEP76	NA
ACPP	TTC38	ZNF658	GOT2P2	ZNF43	CEP192	NA
DSG2	ACAT1	TEF	TNFSF4	LRGUK	SMAD7	NA
ATP1B3	GRAMD4	FSHB	SLC9C2	TMEM98	LIPG	NA
STT3B	CELSR1	C4orf3	CENPL	BDKRB1	RNF125	NA
DDX59	ZNF638	MRPL44	DARS2	ATP13A2	ANKRD12	NA
GLRX3	SLC25A40	DENND5B	GAS5-AS1	TPRG1L	POLI	NA
SPATA6	TIMM21	LRIG1	SERPINC1	TJP1	MIB1	NA
ARL4D	ADD2	TAFA2	RC3H1	MAD2L1	RIOK3	NA
MRPL14	FGF4	TFAP2C	RP11-160H22.3	PTTG2	CSTF2	NA
CCDC34	RASAL2	MTCL1	RP11-160H22.5	CHML	MXRA5	NA
DIAPH3	VPS9D1	RAPH1	RABGAP1L	HEY1	PSMD10	NA
IL1RAPL1	ZNF37A	TRAM1	BANF1P4	MIR21	ATG4A	NA
MYO1B	MARK3	NBN	RABGAP1L-IT1	HOXC13	STS	NA
SLC39A11	SLC25A3	SMAD5	RNU6-307P	AMN1	TBL1X	NA
NADSYN1	FNDC3B	SMAD2	MRPS14	BCL3	GPR143	NA
SLC41A1	FOSL2	MSANTD3	SDCCAG3P2	SH3BP4	POLA1	NA
AGPS	CACNG5	RWDD1	KIAA0040	ABI2	MID1	NA
KIDINS220	CACNG4	PLD3	TNR	ISG20	NXT2	NA
ATXN10	FRYL	C19orf47	TNR-IT1	MYO5B	MCTS2	NA
GPR128	TMEM131	ABCG1	RP11-318C24.2	ABHD4	ALG13	NA
LY9	FSCN1	YTHDF1	RP11-318C24.1	DMAC2	PRPS2	NA
PSMA6	ACTB	DYNC2I1	RFWD2	UTS2	TLR8	NA
RFX7	MOCOS	URB2	SCARNA3	FLVCR1	MOSPD1	NA
PDHX	PLD1	SULT1C4	MORF4L1P7	SEC23A	AMMECR1	NA
DCUN1D1	ATP12A	CXCL2	PTP4A1P7	PCNA-AS1	WDR13	NA
AKAP7	WDR62	SAA1	RP11-63B19.1	ZNF827	SUV39H1	NA
EHBP1	DLG1	MCC	RP4-798P15.3	RALGPS1	PAGE4	NA
KTN1	RAB7A	COMMD2	RP11-568K15.1	TARSL2	XIAP	NA
ETF1	BCAP29	GSTA4	RASAL2	C15orf39	STAG2	NA
PLAT	SEC31B	WIPI1	LINC00083	SGSM3	ATP11C	NA
G3BP2	SART3	SCRIB	C1orf220	RALGPS2	NAA10	NA
GLYCTK	ARHGAP15	ACADL	MIR4424	PLK2	ELF4	NA
PPP1R21	TUBA3D	CWH43	RP11-428K3.1	CHKA	SMARCA1	NA
MIER1	PAX2	MPP5	ABL2	DPP9	ZC3H12B	NA
EXOC6	EXOSC7	SLC11A2	FAM163A	CHD9	FMR1	NA
SYNJ1	KIFAP3	RPS29	TOR1AIP1	SHC1	SLC35A2	NA
PCTP	MKRN2	RDH12	CEP350	NFIX	PQBP1	NA
SPIDR	MCM6	CLUAP1	LHX4	WWC3	PGK1	NA
LOC81691	REXO2	MOB4	OVAAL	IMPAD1	MAGT1	NA
TTC28	RBM7	TMEM254	XPR1	FGF13	UBL4A	NA
ETFA	RBMS2	IRF2BPL	KIAA1614	LRCH1	EEA1	NA
USP24	BAZ2A	RAD54L2	KIAA1614-AS1	LRRC28	RP2	NA
ANKRD28	PTPN23	YTHDC1	STX6	CA11	JADE3	NA
PMVK	MLH1	COPS6	MR1	RGL2	CDK16	NA
UBE2R2	UNG	CHMP7	RP11-540K16.1	OSBPL10	USP11	NA
WSB1	FMO4	PPP4R3B	CACNA1E	IL18BP	HTATSF1	NA
ZNF462	KLHL20	AURKAIP1	RNA5SP70	NUDT13	TIMP1	NA
ARNTL2	RGS11	DRAP1	LINC01344	MELK	FGD1	NA
FAM214A	SLC46A1	C11orf68	YPEL5P1	ACBD5	PORCN	NA
LINC01465	PLXNA2	MIA2	RNU6-152P	GCSH	MAGED2	NA
DMXL2	SPAG5	GET4	EIF1P3	SLIT1	RBM3	NA
FBXO21	ANKRD13A	SSBP1	GLUL	MCFD2	KLF8	NA
TIPARP	TPD52	RAPGEF4	TEDDM1	TTC33	CENPI	NA
GLB1	ACACB	AGL	LINC00272	TSPAN14	ARMCX3	NA
ARRDC4	TRAF4	CRK	RGSL1	DDAH1	NALCN	NA
TBCE	PAG1	SHC1	TEDDM2P	MYO19	NDFIP2	NA
CHORDC1	GPATCH1	TSC2	RNASEL	C9orf47	FNDC3A	NA
MSH3	ICAM3	NTHL1	RGS16	UBL3	CAB39L	NA
BLNK	NT5C2	RPLP1	RP11-317P15.4	TFPI	STK24	NA
EML5	MCAM	ARL5A	RGS8	MED24	DNAJC3	NA
RAD54B	GPC4	CFAP45	RP11-317P15.3	AKAP6	UGGT2	NA
KCTD3	MBNL3	CBWD3	NPL	TCF19	ARHGEF7	NA
MYOF	CAMSAP3	TFRC	DHX9	CHST11	PARP4	NA
PTPN3	RAP1GAP	WBP4	HMGN1P4	FPR1	SUPT20H	NA
FOXJ2	XAB2	EBPL	KRT18P28	ENPEP	SLC25A15	NA
SLC22A15	ARHGEF1	NREP	LAMC1	BAG1	KPNA3	NA
MGAT4A	STXBP2	MS4A2	LAMC2	CCDC34	FLT1	NA
PKP2	MAP2K7	CDC25C	NMNAT2	SEPT3	VWA8	NA
PMP22	NMRK2	HOXA11	RP11-548N1.1	FMO5	DGKH	NA
SLC22A5	DGKD	SGMS2	SMG7	GPHN	KATNAL1	NA
EFR3A	CTTNBP2	FAM214A	NCF2	ZNF425	INTS6	NA
GALC	ACTL6B	CIPC	RGL1	DIP2B	CLN5	NA
PIAS1	RARB	CDK14	COLGALT2	CNIH4	MGRN1	NA
TCF12	TOP2B	ELAPOR2	RN7SL654P	COMTD1	ZNF629	NA
CREG2	TM9SF3	KLF5	C1orf21	ENPP7	PHKB	NA
GUCY2C	NFKB2	AMACR	RNU7-13P	LHPP	NFAT5	NA
CRELD2	UBE2T	PRPF39	FTH1P25	TDP1	LONP2	NA
USP39	PPP1R12B	EEF1A1	HMCN1	TRIP6	N4BP1	NA
ABCA13	DNAJC10	ZMYND8	PRG4	ACOT9	ARL2BP	NA
CDH19	GTF3C1	STK17A	RNU6-1240P	NCKAP1L	CTCF	NA
THSD7A	IL4R	POR	C1orf27	ACBD3	POLR2C	NA
TPO	USP33	SFR1	PDC	CASD1	ZNF821	NA
RECK	PAK3	GCHFR	PTGS2	TTC30A	USB1	NA
SLCO3A1	SNRPA	CCNL1	PACERR	CIZ1	CYB5B	NA
ANO3	SPAG6	EFCAB11	PLA2G4A	HERC2P3	CCDC113	NA
CA6	EXOSC5	SLC44A1	FDPSP1	HOXA2	NME3	NA
GPR87	DYNC1I2	MC3R	SLC4A1APP2	CHRAC1	PSMD7	NA
COL6A1	LRCH4	MFSD4B	RN7SKP156	MYO5C	SETD6	NA
RYR3	FAM76B	STX6	RPS3AP9	SIRPB2	SLC38A7	NA
NRG1	SIRT6	PARP16	GAPDHP75	ESPL1	VAC14	NA
UBE2E3	TYR	RUVBL2	RP11-398M15.1	EMILIN1	TANGO6	NA
DDO	POLD3	GYS1	BRINP3	ZNF506	SLC7A6OS	NA
LRRC17	ACTN2	ARHGAP9	LINC01351	RNPEPL1	SLC7A6	NA
FSHR	CAPZB	NR4A1	HNRNPA1P46	NRAS	PLA2G15	NA
ADAM29	GPR137B	PHYHD1	RGS1	ZNF444	ESRP2	NA
LRRTM4	NAALAD2	SDK1	RGS13	PPDPF	WDR59	NA
CNTN3	JADE1	PRR15	RGS2	PAK4	MON1B	NA
TNNI3K	SLC25A43	WDR45B	RN7SKP126	STK19	AXIN1	NA
CTNNA2	UBE2A	HNRNPH1	UCHL5	MMUT	HCFC1R1	NA
NDST4	FGFR1	SLC24A1	snoU109	BCL7B	NPRL3	NA
PAPSS2	FKBP6	DNAJB2	TROVE2	PHPT1	USP10	NA
DCC	SMC1B	ATXN7L1	GLRX2	PON2	ZNF500	NA
DMD	FBLN1	TRIM35	MIR1278	DDX43	ABCC1	NA
MGAT4C	ITGA8	CHML	LINC01031	FLOT2	NOMO3	NA
CNTN5	MAP2	BHLHE40	C1orf53	SALL2	CLCN7	NA
LDB2	PIAS2	ENPP2	RP11-382E9.1	PLIN3	ANTKMT	NA
CNTNAP5	AMPH	BRWD1	RNU6-778P	CIB2	METRN	NA
NUDT12	ARAF	CUEDC1	RNU6-609P	TEX45	STUB1	NA
ROBO2	MCCC1	ZFP36L2	FAM58BP	PODNL1	UBE2I	NA
SUCLG2	LAMP3	RNF146	LINC00862	HEBP2	MEFV	NA
TLR4	FAP	RESF1	CAMSAP2	MC1R	EEF2K	NA
TP63	NEBL	SLC38A1	C1orf106	CSTA	PIEZO1	NA
DDHD1	ACER3	RGL1	MROH3P	CABIN1	GSPT1	NA
SLC10A2	UBE2K	ARHGEF12	RNU6-704P	CCDC18	ZNF174	NA
SLC14A2	PIK3C3	LRRC57	KIF21B	SEC62	CLUAP1	NA
DTWD2	N4BP2	HAUS2	ASCL5	PCSK6	UBFD1	NA
PKIA	TIGAR	DYM	TMEM9	ADAM9	EARS2	NA
SLITRK6	TULP3	ATP5MPL	PKP1	MED11	ELOB	NA
TECRL	SYNJ2	MARVELD2	TNNT2	BMP1	GGA2	NA
TYRP1	ADCY2	INTS14	LAD1	HYAL2	CPPED1	NA
B3GAT1	PPP2R5C	MSANTD2	TNNI1	NEU4	USP31	NA
GPR149	RBFOX1	TMEM115	PHLDA3	DPM3	DNAJA3	NA
NPY2R	GNB1	WASHC2C	CSRP1	IQGAP1	BFAR	NA
GK2	HOXA9	RAB32	RP11-134G8.7	ANKRD9	TOX3	NA
HDGFL1	EDN1	POLR3B	RPS10P7	RSRC1	RBL2	NA
KCNH8	MLLT10	PSMF1	NAV1	GSTO1	XYLT1	NA
KCNJ3	ZCWPW1	GLT6D1	LGR6	TXNDC11	RPGRIP1L	NA
PCDH9	ADCYAP1R1	SLC25A32	CYB5R1	DUSP22	STX4	NA
SLITRK1	FGF20	DCAF13	MYOG	VWA5A	KAT8	NA
UGT8	ITM2A	SNAP29	ADORA1	NBN	SYT17	NA
KCNA4	NRDC	PI4KA	MYBPH	ACOT11	CCP110	NA
CADPS	VDAC3	TMEM222	CHI3L1	QSOX2	VPS35L	NA
LRP1B	PCM1	TMEM232	CHIT1	TRMT6	RNF40	NA
AKAP2	TNRC6C	ZNF365	LINC01353	KIF6	KNOP1	NA
VGLL3	CBFA2T2	GUCA2A	LINC01136	ABR	AAGAB	NA
PDE6A	BRINP1	TXNL4B	BTG2	POLR3E	IQCH	NA
PHYHIPL	ITCH	DHX38	FMOD	SEPT6	LACTB	NA
UBE2E2	PKD2L2	NAPA	PRELP	TP53I3	CSK	NA
EHF	TP53INP2	METTL26	OPTC	TMCC1	HERC1	NA
PGAP1	SDF4	ALG10	SNORA77	S1PR1	MTFMT	NA
SETBP1	MYH7B	HSPA9	ZBED6	CCDC146	RAB11A	NA
TMC1	BPIFB2	SDR39U1	ZC3H11A	HDGF	TTC23	NA
RPS6KC1	TP73	ENKUR	RP11-397P13.7	SUN2	CEMIP	NA
SLC1A1	TOLLIP	ADRB2	SNRPE	YPEL2	RPAP1	NA
CDKN2B	UBE2D4	KDM2A	HSPE1P6	CD19	HOMER2	NA
ZNF365	CLUL1	PA2G4	SOX13	CTTN	EHD4	NA
DCN	RUNX1T1	AEBP2	RP11-74C13.3	MIR3650	TMEM87A	NA
NAV3	CDH17	NOS1	REN	XPO6	ZNF106	NA
SYT1	THOC1	C16orf70	KISS1	C16orf58	CEP152	NA
GULP1	FKBP7	KMT2C	PLEKHA6	IFRD2	DTWD1	NA
TMTC2	OSBPL6	ZNF212	RP11-739N20.2	AGA	GABPB1	NA
AKT3	SLC1A3	PKIB	PPP1R15B	TMEM45A	TJP1	NA
GAP43	XRCC5	HOMEZ	PIK3C2B	NEK11	BMF	NA
PPP1CC	LXN	PRKCE	MDM4	HRC	DMXL2	NA
TET1	SP140	RBPJ	RNA5SP74	THBS4	EIF3J	NA
DPYD	MKNK1	TOLLIP	LRRN2	SNAR-D	SPG11	NA
SGCD	TNS1	CLEC16A	NFASC	CTH	VPS18	NA
VTI1A	REXO1	STX19	CNTN2	TMEM164	OIP5	NA
GPR158	SAR1A	MRPL34	TMEM81	COTL1	SLC30A4	NA
CDH10	CDC14A	FAM133B	RBBP5	SCLY	BLOC1S6	NA
PACRG	RAPGEF3	LAMB3	DSTYK	MED30	MYEF2	NA
ZBTB43	CEACAM1	FAM53C	TMCC2	CENPP	SGK3	NA
VWA3A	SENP1	SYT7	RP11-383G10.5	LETMD1	PDGFRL	NA
SLC9C1	DUSP13	FBXL6	NUAK2	PARK7	CSPP1	NA
SULT1C2	CIC	CD81	KLHDC8A	BCL2L13	ZDHHC2	NA
CDH18	LIPE	USP36	SNRPGP10	BAX	TRIM35	NA
FARP1	FDFT1	FABP6	LEMD1-AS1	APIP	ZFAND1	NA
ACKR3	PAFAH1B3	RPL37	LEMD1	ADIG	CA2	NA
GPR110	OPHN1	COQ8B	MIR135B	SIAH1	FZD3	NA
CD180	AFM	CRACR2A	RP11-576D8.4	MIR206	RIPK2	NA
SH2D4B	KIF22	GTF2IRD2B	CDK18	NLE1	NBN	NA
SAMD12	SCGN	NCAM2	RNU2-19P	RNF41	BPNT2	NA
AGR3	LRRC16A	BCL7C	RNU6-418P	CCDC39	UBE2W	NA
CDH12	PGM1	GPLD1	ELK4	MED16	POP1	NA
ROBO1	DDX1	PNRC1	NUCKS1	NEURL1B	NIPAL2	NA
SLC16A7	DNM2	TSN	CTSE	KIAA1217	JPH1	NA
LPHN2	EPB41L2	PRSS27	AVPR1B	HMOX1	STK3	NA
SPAG16	RIMS1	NME1-NME2	EIF2D	AMIGO1	GDAP1	NA
NAALADL2	MOXD1	NME1	MAPKAPK2	KLK15	RAB2A	NA
GPATCH2	STX7	DPP8	C1orf116	KIAA0895	EMC2	NA
BASP1	RABL2B	TOMM20	C4BPB	BTBD6	ESRP1	NA
LRRC4C	KEAP1	RPL27	CR2	NXPH4	CCN4	NA
BMPR1B	DDX43	RHOT1	CR1	PLXNC1	ZC2HC1A	NA
FHIT	PTPRH	ANKRD46	CR1L	NCOA3	IL7	NA
FOXP1	SLC35C2	FBXO32	CDCA4P3	CAND2	ARMC1	NA
KLF12	CRYBG3	LRRC26	CDCA4P4	EOMES	TRPS1	NA
SHROOM3	EPHA6	CDC42	C1orf132	LRFN5	SPAG1	NA
PBX1	SCTR	AR	CD34	CEP68	CHRAC1	NA
TRIQK	RFX3	SLC10A7	PLXNA2	ANKRD18A	SNX16	NA
CNTNAP4	RIF1	RBL2	RP11-565N2.1	FAAH	UBR5	NA
SV2B	RAB21	SQLE	RP5-1051D14.1	CMTM4	GSDMD	NA
DNAH5	SLC4A4	DDX59	RP11-385M4.3	HSPA2	EEF1D	NA
NYAP2	SMARCA2	RAB17	MIR205HG	PAN3	SQLE	NA
KCNC2	RDH8	ACBD6	ADORA2BP1	IL1RAPL1	SH2D4A	NA
NOVA1	SESN1	PLIN2	C1orf74	ZNF74	ERI1	NA
ADORA2B	MID2	IL6ST	DIEXF	WDR31	SLC39A14	NA
AOAH	PIH1D3	HOXA3	SYT14	PTEN	MTMR9	NA
DYNC2H1	COL5A3	GGACT	SERTAD4	APC	LEPROTL1	NA
RIT2	SRCAP	JMY	HHAT	ACTL7B	DCTN6	NA
ODF1	PUM3	STARD13	RP5-879K22.1	VAMP1	GSR	NA
XKR5	CPB2	EIF3E	TMEM206	ZYX	TNFRSF10A	NA
AGTR1	CHRNA3	NPAS4	FLVCR1	POU2F1	UBXN8	NA
CCDC33	KCNN2	NCL	RPS6KC1	GDF11	PPP2CB	NA
LINGO1	CNOT4	IFRD2	PROX1	HSF1	ERICH1	NA
OLFML3	PSEN1	TOR1AIP1	PTPN14	UMPS	TUSC3	NA
ITGB8	CPOX	CNKSR3	ABHD17AP3	BET1	ARHGEF10	NA
LDHAL6B	CLDND1	N4BP2	KCTD3	AIMP2	MCM4	NA
TTC8	MOK	KEAP1	SNORD116	HMGA1	KCTD9	NA
TMPRSS5	HSP90AA1	SMG5	RP5-1099E6.3	ACSL4	ASAH1	NA
MPPED2	RBL1	TJP2	ESRRG	GABPB1-IT1	BNIP3L	NA
ATP2B4	DLGAP4	SLC16A3	GPATCH2	NFIB	MAN2B1	NA
PIK3C2A	IGSF9B	MAP7	SPATA17	TMEM134	GYS1	NA
STOX2	NDC80	RNF139	SPATA17-AS1	ELP4	HNRNPL	NA
ATL1	AP4E1	ATP11B	LINC00210	PAIP2	SARS2	NA
PARP11	RSBN1	ABCD3	RNU1-141P	HMGCS2	ARHGEF18	NA
FER	MAGI3	C6orf89	RRP15	SHISA5	ERCC2	NA
PTPN22	CXCL2	SF3B1	TGFB2-AS1	CALCOCO2	DOT1L	NA
OTOF	AFP	ZNF232	TGFB2	XRN1	PTOV1	NA
IARS	COL4A4	CSTF1	C1orf143	PSKH2	LILRA1	NA
ABHD12	TCF7	AURKA	NXNP1	ADAM22	C19orf53	NA
EPB41L2	OSTM1	RNH1	LYPLAL1-AS1	MTMR1	ASF1B	NA
ALDH1B1	CDH7	CALD1	RIMKLBP2	GMPPA	VRK3	NA
CAPN9	IMPG2	GPR176	SLC30A10	TMEM219	FAM32A	NA
MAOB	PCNP	FOXJ3	MORF4L1P1	C4orf3	PPP6R1	NA
EMC2	EXD2	CYRIB	HDAC1P2	DLD	MED26	NA
TRPV3	ARG2	ATP6V0D1	HLX	NEK8	AKAP8	NA
FAM120A	MEF2C	NOD1	MIA3	WARS	ZNF419	NA
C1ORF21	PTPRC	XDH	TLR5	FAR2	POP4	NA
LINC00479	CACNA1S	IGF1	CCDC185	STAMBP	URI1	NA
TREH	PKP1	PRXL2B	CAPN8	BCAR1	ANKRD27	NA
LAMC1	UBA5	MTNR1A	SNRPEP10	HSD11B1L	RPS16	NA
CYP4B1	STK17B	SIRT4	CAPN2	SDC1	FBL	NA
RNF165	CDC14B	CACUL1	TP53BP2	MYADM	DYRK1B	NA
ECI2	ZNF510	ZNF3	ACTBP11	ZNF839	GPI	NA
PLEKHA8	LRP2	TGS1	FBXO28	PPOX	AKT2	NA
PAK1	ZNF506	SPAG9	DEGS1	COMT	PIAS4	NA
PPP4R1L	JMJD4	CST2	SNORA72	LOC653712	POLR2I	NA
KLHL15	DUSP12	SLC52A2	NVL	NOC3L	PRKD2	NA
ZNF395	AACS	UBALD2	MIR320B2	CTSW	HNRNPUL1	NA
ATMIN	KIAA0141	TBC1D10A	RNU6-1008P	PRPF40B	FZR1	NA
LPO	SLC13A1	RNF32	CNIH4	TMEM147	DMAC2	NA
CBX2	CADPS2	PDCL3	WDR26	PM20D2	PLIN3	NA
CRB2	PCDHB4	TMEM14A	CNIH3	DPP3	SIGLEC8	NA
PRDM15	PCDHA6	MBD2	AKR1B1P1	CLU	RPS19	NA
SH3BP2	PCDHGA2	PMAIP1	RP11-100E13.1	MARVELD3	NOP53	NA
C1ORF116	HSPB11	TBC1D14	RP11-100E13.3	LOC100132077	TYK2	NA
C9ORF89	PHLPP1	TRNAU1AP	RP11-3L21.2	SYT5	PTPRS	NA
WDR88	ATP8B1	NSFL1C	RP11-449J1.1	ABHD12	CNFN	NA
KU-MEL-3	IL12RB2	GHRH	DNAH14	SETD1B	MEGF8	NA
SLC17A4	SMARCD3	INTS12	LBR	DBF4	KDELR1	NA
COL25A1	WDR70	GSTCD	RP11-496N12.6	NNMT	CYTH2	NA
GPR137B	FYB	ERLIN2	ENAH	GAMT	GRWD1	NA
DBNDD1	MPP4	DHRS13	RNU6-1304P	PSEN1	CLEC11A	NA
SIGIRR	STRADB	ATF7-NPFF	SRP9	ZNF615	CARD8	NA
FAM160A2	BZW1	ATF7	EPHX1	FABP5	SIGLEC6	NA
QRICH2	PGR	MIDEAS	TMEM63A	UNC119B	ZNF175	NA
MARCH10	C1QTNF3	ARF4	LEFTY1	ATRN	RAB3D	NA
PHYH	ME2	FNTB	PYCR2	FJX1	PLPPR2	NA
CYB5A	C5orf22	PRMT5	NDUFA3P3	MIR1204	TNPO2	NA
KIAA1324	CCNT2	ZC3H14	SDE2	ZNF581	LILRB5	NA
HMOX1	FAM135A	GLUL	RP11-275I14.4	MON2	LENG1	NA
WDR11	COL19A1	GPCPD1	RP11-118H4.1	PHF19	TFPT	NA
KIZ	EPB41L3	MAPKAPK5	ITPKB-AS1	ZNF385A	RPL18A	NA
MTX2	COBLL1	TFPT	PSEN2	TMEM101	PIK3R2	NA
LCK	DLG3	KLHL12	ZNF847P	ZNF287	RAB3A	NA
MVK	KCNK2	P4HA3	RP5-881P19.7	MIR23A	ELL	NA
VSTM2L	SERTAD4	MRPL38	C1orf35	RNASET2	CRTC1	NA
PPTC7	TRAF5	PRPF31	FAM96AP2	C3orf62	DDX49	NA
PRDM9	MRPL22	STAG1	IBA57-AS1	AGPAT3	USF2	NA
ORC1	GEMIN5	RPS7	C1orf145	FCGBP	LSR	NA
TNFAIP6	OPRK1	LOC645202	TRIM11	ZNF419	FKBP8	NA
ADAM28	NFE2L1	MRPS31	HIST3H3	IDI1	ZNF14	NA
PDE6H	SEMA5B	IRF1	RP5-915N17.3	FRMPD1	ZNF574	NA
STEAP4	GSK3B	JPH1	HIST3H2BB	TMED4	SIPA1L3	NA
FER1L4	ITGB5	C1orf21	MIR4666A	TRIM17	ZNF85	NA
HGF	ERC1	ABCA12	HIST3H2BA	EEF1AKMT2	AVL9	NA
AKR1D1	XPO1	HDGF	RNF187	ZFP82	RUNDC3B	NA
UGT2B10	RNF13	DENR	RNA5S17	SKI	GTPBP10	NA
TMCO4	TRPM3	MAPK1IP1L	FTH1P2	PRC1	PMPCB	NA
DPYS	PALB2	PIKFYVE	TMEM78	MTUS1	DNAJC2	NA
VEPH1	DOPEY1	DDB2	RP5-1061H20.4	SFXN2	BET1	NA
TMEM144	LYRM2	SECISBP2	RAB4A	KIF13B	NAMPT	NA
BPTF	BCKDHB	PCBP2	NUP133	TJP2	POLR1F	NA
LRP12	KAT6A	PABPC1	ABCB10	ZNF358	PIK3CG	NA
CAPN1	ZCCHC6	KLHDC10	TAF5L	STARD3	PON2	NA
TP53BP2	ULK2	SLC39A11	RP11-286M16.1	FN3KRP	HBP1	NA
FKTN	GRHL2	UBA5	PGBD5	CDK10	DUS4L	NA
PBXIP1	TNPO1	CCNG2	AGT	AAK1	SP4	NA
ABCB10	PLOD1	LMLN	RNA5SP79	ANO7	WDR91	NA
ARID2	P2RX5	RPL5	RN7SL837P	HCFC1R1	CBLL1	NA
EPC1	ITGAE	PPP1R11	RP5-1097F14.3	RPPH1	MTPN	NA
CDH5	DIS3	PPM1H	RNA5SP80	MNS1	STEAP1B	NA
ANKMY2	PIBF1	VIRMA	SPRTN	HEXIM1	PALS2	NA
RRAGC	TDRD3	PLEKHM3	EGLN1	USP45	ZC3HAV1	NA
ARAF	NUFIP1	WDR11	SNRPD2P2	PAX8	TTC26	NA
KIF9	PDS5B	KHDRBS1	TSNAX	IER3IP1	OGDH	NA
NPEPL1	OXCT1	KANK2	LINC00582	GHR	H2AZ2	NA
MYEF2	RRAGB	SOD2	RNU5A-5P	ZNF7	LMBR1	NA
PDS5B	EPYC	CEP192	DISC1-IT1	GGT7	DNAJB6	NA
ZNF280C	CYLD	CARS2	SIPA1L2	RBM19	HOXA6	NA
MFNG	SLC27A5	LSG1	RP11-66A2.2	TMEM135	IQCE	NA
MAP2K5	ZNF324	MAP3K5	MAP10	LOC388242	TSPAN12	NA
ST3GAL3	ZNF671	UCK1	RNU1-74P	LINC02393	HOXA13	NA
PJA2	ZNF416	KLHL9	PCNXL2	SIN3B	HIBADH	NA
ZDHHC7	ZNF586	UBE2D3	RPS7P3	BTBD2	TAX1BP1	NA
PTPN11	ZNF446	ALG10B	MLK4	MAST1	GRB10	NA
TAF12	ZNF264	TRIM56	RNU4-77P	PTRH2	COBL	NA
VAMP3	RPS5	SRFBP1	KCNK1	CHRDL2	FKBP14	NA
DCUN1D4	FAT1	CNOT10	MIR4427	TCL1A	PLEKHA8	NA
IKBKB	YTHDC1	SERTAD3	SLC35F3	KDM5B	NOD1	NA
POU2F2	CHMP2B	RPS6	U8	HADH	EPHB6	NA
PTOV1	SMAP2	DUSP1	RP11-443B7.2	SMAP2	CASP2	NA
USF2	PPIE	KIR3DS1	RP11-443B7.1	COQ4	HSPB1	NA
SHMT2	ZMPSTE24	PRKCD	TOMM20	RASA1	PDAP1	NA
MMP2	STARD7	MEF2A	RBM34	APP	BUD31	NA
PSEN2	NOA1	NAPG	ARID4B	IRF4	PTCD1	NA
ERC2	REST	ZNF652	RPL23AP23	TMCO4	ZKSCAN1	NA
HMG20B	HAL	FBXL18	GGPS1	LCLAT1	TAF6	NA
NFAM1	SSH1	POLE3	RPS21P1	VSTM2A	WASL	NA
VTCN1	GSTP1	C9orf43	B3GALNT2	IRAK1	AIMP2	NA
RNF2	APLP2	OGA	MTND6P14	ZNF784	RBM28	NA
ZNF322	FAM234B	BTG2	MTND5P19	PARM1	USP42	NA
CIT	SLCO1A2	RAB18	RP11-293G6__B.4	GEMIN4	AGFG2	NA
DEPDC1	WBP11	BRINP3	MTND3P8	EMP1	AP1S1	NA
GXYLT1	EIF3I	CBWD6	GNG4	NHLRC2	C1GALT1	NA
SC5D	NKAIN1	SGPP1	LYST	PLA1A	ZNHIT1	NA
RPAP3	COL16A1	TXN	LYST-AS1	RELL1	GLCCI1	NA
ZNF326	TXLNA	THRAP3	MIR1537	LUC7L	NRF1	NA
FAM117B	APOB	EIF2AK2	RNU6-968P	FBXW5	TMEM106B	NA
FAM118A	NCOA1	CNP	RP4-580N22.2	DNHD1	EZH2	NA
ERI3	AGBL5	FAM220A	GPR137B	BANF1	CEP41	NA
LRGUK	EFR3B	SECISBP2L	ENO1P1	TMEM104	ZNF862	NA
RAB6B	KIF3C	C4orf36	MTR	ZBTB45	MEST	NA
CLU	RAB10	POP7	MT1HL1	MXRA8	ANKMY2	NA
SLC36A1	GCKR	SLC10A6	ADH5P3	SFXN3	ACTR3C	NA
LEO1	HADHA	SMARCA2	RFKP1	GEMIN8	TSPAN13	NA
ZNF217	MAPRE3	DIAPH1	KMO	C17orf97	RARRES2	NA
BPGM	CAD	RAB10	OPN3	ALAD	AHR	NA
NAPEPLD	CD59	GTF3C2	WDR64	MIR766	CHCHD3	NA
GNE	CD82	TATDN3	RP11-553N16.1	KIAA0753	GIMAP2	NA
SCN2A	BCORL1	NSL1	CFL1P4	FCHSD1	GLI3	NA
DNAJB3	ATRX	BICD1	MAP1LC3C	CDCP1	COA1	NA
ICAM4	AK6	GORASP2	PLD5	MAPKAPK3	URGCP	NA
IQCE	FCN1	CRISPLD1	RN7SKP12	CRLF3	TMEM248	NA
ABCC3	MYNN	WASL	CEP170	RANBP3	RHEB	NA
SH3PXD2B	MECOM	UBE2B	SDCCAG8	DTYMK	PRKAG2	NA
WNK2	SCAMP1	STIM1	FCF1P7	MEF2D	YKT6	NA
PAQR5	PREP	LOC100287896	MIR4677	NMNAT2	TBL2	NA
RASGEF1C	HACE1	LIPT2	AKT3	SMU1	EIF4H	NA
GSC	SEH1L	OR4F3	FABP7P1	LACRT	LIMK1	NA
FZD10	WDR47	OR4F29	AKT3-IT1	TRIM26	SLC1A1	NA
INHBB	WDFY1	OR4F16	RP11-278H7.1	SEC23IP	FKTN	NA
INA	OVGP1	IQCG	C1orf100	GPR26	FSD1L	NA
RRAGD	SLC25A24	MAN1B1	ADSS	UTF1	SPIN1	NA
TMC7	MAP3K4	KIF22	C1orf101	OGA	TMEM245	NA
FAM86A	PILRA	TRPV6	DESI2	MIR548T	MEGF9	NA
PMAIP1	IGSF9	NUP93	HNRNPU	SFXN1	TRIM14	NA
CCDC141	ABCB1	INTS4	CNST	GPI	CORO2A	NA
LEMD1	ZNF213	TVP23B	LINC01341	CDC25B	TGFBR1	NA
RGMA	AKR1B1	FAM217B	C1orf229	LOC145783	C5	NA
ZIC5	CPNE3	NFAT5	ZNF124	OSTN	ECM2	NA
GNAS	RRN3	OGFRL1	RNA5SP82	EBP	TLE4	NA
CDS1	CTTN	PLPP1	NLRP3	SARDH	LHX6	NA
PTPN13	WNT11	MKRN1	OR2B11	IMPACT	SUSD1	NA
ALK	MTIF2	PDIA4	OR2W5	ARHGEF38	TNFSF8	NA
RIMS4	DDHD2	RALYL	GCSAML	CENPK	CDC37L1	NA
RAP1GAP	TTC39A	RHBDD2	OR2G2	KCTD18	TBC1D13	NA
ADAMTS16	EPS15	SELENOH	OR2G3	GALNT7	RIC1	NA
OTUD7A	ORC1	TSC1	OR3D1P	TTC21A	KDM4C	NA
FAM135B	MGST2	FAM177A1	OR13G1	ST14	DOCK8	NA
ASIC2	CHERP	MAPK14	OR1C1	LRRC61	FUBP3	NA
ASTN2	ATG16L1	HMGCS2	TRIM58	PODXL	RGP1	NA
DAB1	USP40	WASHC2A	OR2AJ1	AASDH	MPDZ	NA
DPP6	POMGNT1	PPP1R3D	OR14I1	DDX58	DDX58	NA
ATP2B2	RAD54L	FAM3C	FAM110C	TULP4	EDF1	NA
GRIN2A	MAST2	BIRC6	ACP1	TREX1	GLIS3	NA
SLIT1	DNAJA1	ADPRS	TMEM18	SFT2D1	RAPGEF1	NA
CACHD1	B4GALT1	ZNF274	AC092159.2	KLHL36	NPDC1	NA
PAX5	CHMP5	TMEM63B	LINC01115	RPS15AP10	APBA1	NA
SATB2	NFX1	MRPL14	AC113607.2	USP15	SETX	NA
PRKG1	AQP6	TMEM14B	SNTG2	ZNF182	UBE2R2	NA
TMEM132D	DIMT1	FAM228B	TPO	MIB1	ABHD17B	NA
SOX17	IPO11	PLEKHG2	PXDN	DGCR8	EXOSC3	NA
BRINP3	FOLH1	PCNX4	MYT1L	BRD3	ZFAND5	NA
IL20RA	EIF2AK1	MAFF	TSSC1	C9orf106	CCNJ	NA
RPRM	NME8	CCDC24	TSSC1-IT1	RASEF	DNMBP	NA
GRM1	EPDR1	PPP1CB	TRAPPC12	EIF5A2	RAB11FIP2	NA
GRM8	SNX10	FRG1	TRAPPC12-AS1	RAD54L	ERLIN1	NA
IRX4	SEPHS1	PSTK	ADI1	PUS10	EIF3A	NA
MCC	MRPL28	ZNF280D	RNASEH1	FTSJ1	CUBN	NA
TMTC1	HBQ1	ZCCHC4	RNU6-649P	PARD3	TRDMT1	NA
ZFHX4	ITPKC	TACC2	RSAD2	CHEK2	DDX50	NA
SALL3	CEACAM6	PON2	ITGB1BP1	ISOC1	MAPK8	NA
HTR2C	FAT2	TCF7L2	GRHL1	NOTCH2	SEC23IP	NA
KCND3	RBM22	LPCAT3	RRM2	USP31	ATE1	NA
VIPR2	TMED2	DTWD2	SNORA80B	MYC	PLEKHA1	NA
NELL2	ERO1B	NNMT	RP11-320M2.1	ERN1	UNC5B	NA
PPP2R2B	ZFAND6	EPHX2	NOL10	RELA	MICU1	NA
ADRA2A	HSD17B2	TRAPPC3	RN7SL832P	JAM3	PPP3CB	NA
GNAI1	TXLNG	SNRPB	ATP6V1C2	UBE2E1	CCSER2	NA
PVRL1	PPEF1	TMEM242	RNU7-138P	TES	BMPR1A	NA
FGF18	LAT2	EIF3D	PDIA6	RILPL1	MINPP1	NA
ZFYVE28	HUWE1	PLEKHA1	RP11-245G13.2	CISD3	LIPA	NA
CUX2	ZW10	PTCD1	KCNF1	PARD3B	TWNK	NA
FBXL7	ALG9	CPSF4	RP11-345J13.1	HSPA6	TNKS2	NA
LAMA1	MYBPC2	RBM45	C2orf50	CPE	GBF1	NA
OLFM1	NOX4	RABL2B	ROCK2	DHRS12	ARHGAP21	NA
CACNA1A	ACOX3	SLC37A4	LINC00570	MIR554	CPEB3	NA
FAM189A1	MTMR2	SURF6	E2F6	GPR173	FBXL15	NA
KCNIP1	PPP1R15A	GFI1B	NTSR2	NSMAF	SUFU	NA
GABRB3	HSD17B14	SQOR	DDX1	CD81	ANKRD26	NA
XKR4	TRIP6	FAM47E	RP11-120J4.1	AURKB	ACBD5	NA
TCERG1L	ACHE	ETFBKMT	MYCNUT	PCGF3	LARP4B	NA
ADCY5	FTL	ZNF335	AC080094.1	WDR35	GTPBP4	NA
NTNG1	SRRT	FAM83A	SMC6	TNIP1	BCCIP	NA
CABLES1	BAX	OSR2	MSGN1	NUDT16P1	MTPAP	NA
ZDHHC14	NLK	HSPA8	OSR1	ZNF318	SH3PXD2A	NA
NCAM2	PIGS	POLDIP3	CISD1P1	ABAT	EBF3	NA
GRID2	ADAMTS2	TNFAIP3	TTC32	PDCL	TASOR2	NA
MTUS2	TMPRSS11E	XPOT	RP11-79O8.1	DAP	XPNPEP1	NA
NRXN1	ATXN7L3	PHF3	WDR35	OAZ2	SMC3	NA
PREX2	PGS1	TOMM34	AC079145.4	BMP8B	SHOC2	NA
PTHLH	PSMC5	NME6	MATN3	STK38L	TFAM	NA
NPAS3	UIMC1	AP3B1	LAPTM4A	KRBA2	CCDC6	NA
ADAMTS3	CETP	NIPA2	RP11-644K8.1	CCDC107	CUL2	NA
HS3ST1	MMP2	ATG101	AC098828.3	ATXN7	CCNY	NA
SLC35F1	MT3	DICER1	RN7SL140P	CEP70	RPL28	NA
DGKI	LPCAT2	IFNE	RNU6-961P	TPBG	ZMIZ1	NA
PPAPDC1A	GNAO1	RNASET2	SDC1	MARS	PBLD	NA
DYNC1I1	OGFOD1	IPO13	AC007041.2	PC	TSPAN14	NA
SLC7A14	SH3BP2	CDKN2AIPNL	RNU7-113P	CLSTN3	TBC1D12	NA
CASZ1	NOP14	ASB6	PUM2	DAPK2	NUFIP2	NA
PDZD2	ADD1	ADK	SLC7A15P	SNX19	GIT1	NA
EPHB1	L2HGDH	ARHGEF35	RNA5SP86	RGS3	FBXL20	NA
KCNK9	TXNDC16	NXF1	RHOB	ZNF141	UBTF	NA
PITPNM3	C14orf166	PLAAT4	AC012065.1	RAF1	PSMD3	NA
CDH2	NID2	TMEM199	AC012065.5	BRAF	CASC3	NA
LPHN3	GMCL1	POLDIP2	TDRD15	NINL	MTMR4	NA
PRICKLE1	SF3B2	ZNF286A	NUTF2P8	CCDC40	TRIM37	NA
DIRAS2	KLHL42	RAB6A	AC012506.4	B2M	DHX40	NA
DGKG	GNAS	PPP2R3A	KLHL29	DEPDC5	KPNB1	NA
NCALD	DNM1L	EID2	ATAD2B	ASB13	GOSR2	NA
CBLN4	PTHLH	NT5DC3	AC066692.3	DOLK	PNPO	NA
AJAP1	PHACTR3	CHAMP1	MFSD2B	PARD6G	RPS6KB1	NA
ESRRB	ERGIC2	MS4A12	C2orf44	STRAP	CDK5RAP3	NA
GRB10	TFAP2C	METTL24	FKBP1B	ACSS1	CBX1	NA
WNT7B	AURKA	EIF2AK1	SF3B6	MTSS2	GALK1	NA
POU3F1	CASS4	ARG2	FAM228B	PIF1	INTS2	NA
SLC6A5	PIR	INTS10	TP53I3	RAD54B	MED13	NA
GALR1	AAMDC	STAU1	PFN4	CTSZ	SLC25A11	NA
HMX2	RFX2	OVOL2	FAM228A	DSC2	RAI1	NA
PRDM13	METTL2A	PON1	ITSN2	EDNRA	CPD	NA
NXPH1	SULT2B1	RPS20	HMGN2P20	S100A13	GOSR1	NA
PRDM14	ALG6	NUCKS1	RPL36AP13	UCN	CCDC47	NA
TMCC3	CNOT3	KCNJ1	NCOA1	SECTM1	FTSJ3	NA
TMEM59L	GP6	MYO9A	RNA5SP88	H6PD	AKAP10	NA
LTK	PTPN4	ZCWPW2	RNU6-936P	TXNDC16	SMARCD2	NA
NKX3-1	DDX18	AZI2	PTRHD1	GLCCI1	DDX5	NA
CACNA1G	KHSRP	HS1BP3	CENPO	TSPO2	C17orf75	NA
HCN4	GNA11	TMEM71	ADCY3	DOP1B	PSMD11	NA
FOXL1	ASAP3	ATF7IP	DNAJC27	TMED1	PEX12	NA
LHFPL3	EDEM2	ZNF799	AC013267.1	STARD9	RAB5C	NA
NRG3	DNMT3B	STAT6	SNORD14	JAK2	MLX	NA
GNAL	REM1	TMED4	DNAJC27-AS1	RAD9A	EZH1	NA
PAPPA	TPX2	CYTIP	EFR3B	ARHGAP29	PPP1R9B	NA
KY	PDRG1	RPL22	SUCLA2P3	TEX264	COL1A1	NA
LRRC7	EPB41L1	HRCT1	POMC	KIF4B	SGCA	NA
SYT10	SLC15A1	PIP4K2B	LINC01381	DAAM1	MRPL27	NA
SLC30A10	DOCK9	XRCC2	DNMT3A	TMEM9	LRRC59	NA
BACH2	ANKRD10	PLEKHD1	MIR1301	FNDC8	LUC7L3	NA
DACH1	TGDS	CLCN3	AC012074.2	HOXB13	SMURF2	NA
KCNA2	DOCK3	DST	DTNB	IQSEC1	SLC16A6	NA
SFRP5	C3orf18	DESI2	ASXL2	KIF1A	PRKAR1A	NA
CSGALNACT1	COQ9	B4GAT1	TPM3P7	TMEM92	YWHAE	NA
TOX	TMEM40	DENND6A	PTGES3P2	TRIM35	MMD	NA
BHLHE22	KIF9	SUCLG2	AC064847.4	ZNF518B	DPH1	NA
EPHA7	ARHGAP28	AGTPBP1	KIF3C	LOC100128361	WSB1	NA
CDH13	CRLS1	BUD13	UQCRHP2	SKA2	SLC9A3R1	NA
NELL1	DEFB127	H4C15	TRMT112P6	JUN	TMEM104	NA
PTPRT	PPP1R13B	H4C14	RAB10	HRAS	TNFAIP1	NA
NEBL	ATRN	STK35	RP11-214J9.1	PNKD	TMEM97	NA
UNC5D	SMOX	ACTN4	DRC1	MBNL1	CDR2L	NA
OLIG3	SIGLEC1	NT5C2	MAPRE3	HNRNPC	UNC119	NA
CYP24A1	FKBP1A	LAMTOR5	AGBL5-AS1	COLQ	SUPT6H	NA
HTR7	NSFL1C	HSH2D	EMILIN1	WBP4	RAB34	NA
CDK14	SLC4A11	SNRNP70	KHK	REEP4	PHF12	NA
KIRREL3	C20orf194	CDK12	CGREF1	C6orf132	TMEM33	NA
CHRM3	ZNF343	TMEM248	ABHD1	TSNARE1	GNRHR	NA
PTPRM	EBF4	HIBCH	TCF23	ZNF613	SLAIN2	NA
OPCML	MAVS	DCUN1D2	SLC5A6	MAD2L2	OCIAD1	NA
PELI2	RP5-1187M17.10	PHC2	ATRAID	GPR61	DCUN1D4	NA
SAMD4A	F11	RBM7	CAD	PEMT	USP46	NA
NTRK3	XRN2	FLOT1	SLC30A3	YES1	CHIC2	NA
SPON1	KIZ	ASAP1	DNAJC5G	REL	CRACD	NA
GRM7	DYNLL1	GNPDA1	TRIM54	SMC4	LAMTOR3	NA
NOL4	TESC	CPSF1	MPV17	FBXL5	NFKB1	NA
GALNT3	SNX5	KLK3	GTF3C2	TMCO6	MANBA	NA
IRX6	RPL6	ANKRD36C	AC074117.10	CSK	UBE2D3	NA
ZNF804A	SIRPG	GARS1	EIF2B4	RCCD1	ELF2	NA
CDH22	MAPKAPK5	C11orf71	ZNF513	XPO5	TBC1D9	NA
CDH4	P2RX7	LPP	PPM1G	IMMP2L	ZNF330	NA
SDK2	ESF1	TNFAIP1	FTH1P3	KCTD11	INPP4B	NA
HS6ST3	RBBP9	ZNF784	IFT172	TEX9	GAB1	NA
FRAS1	ANAPC5	TTC12	FNDC4	ARSG	KLHL2	NA
GAB2	SLC23A2	XPA	GCKR	NBEAL1	RPL34	NA
PLXNC1	SLC8B1	FAM98B	ZNF512	DONSON	GRPEL1	NA
STXBP6	TMEM230	ABCB10	CCDC121	NSF	CLCN3	NA
LEPR	DZANK1	S100A2	GPN1	WEE1	AADAT	NA
RYR2	KDM2B	MORN3	SUPT7L	PRPF19	GALNT7	NA
TBC1D4	CFAP61	FBXW2	SLC4A1AP	STX2	DHX15	NA
GRID1	LHX5	UBE2F	LINC01460	PRR5-ARHGAP8	SEPSECS	NA
PTGER3	TASP1	MSI2	MRPL33	LOC155060	TRIM2	NA
FBN1	OAS1	CXCL9	RBKS	SYNGR1	FBXW7	NA
ADCY8	GCN1	NDUFAB1	BRE	MPND	NEIL3	NA
IGF2	RPLP0	ZNF787	RP11-674I16.1	GALNT12	TBC1D19	NA
ALX3	PXN	PEX6	MIR4263	MBD2	NSD2	NA
CRHR1	SIRT4	FLVCR2	RP11-731I19.1	DDX23	SH3D19	NA
NPTX1	RPH3A	USP42	FLJ31356	BAG3	STIM2	NA
SLC32A1	KIF16B	DNAJB12	FOSL2	KCTD5	RAPGEF2	NA
DRGX	TRMT6	TMCO3	PLB1	HMBS	SNX25	NA
POU4F3	CHGB	PALMD	SNRPGP7	OGFR	LRP2BP	NA
KCNK12	PEBP1	ERMAP	SPDYA	IFNGR2	KLF3	NA
TBX21	TBX5	PIP4P1	ALK	MTMR12	KLHL5	NA
FGF9	BRAP	IFT20	SNORA64	ZNF652	NCAPG	NA
FOXB2	ERP29	SCNN1G	AC109642.1	RBM27	UGDH	NA
PPP2R2C	NOS1	ARL8B	GALNT14	JUND	CCDC34	NA
TBX15	FUS	KIFC1	CAPN14	TBL3	ZBTB16	NA
TFAP2D	IGBP1	SPOP	RNA5SP90	TXNDC12	ELP4	NA
LHX8	FXYD5	SNX17	EHD3	ECHDC2	ZPR1	NA
LHX9	ZNF302	EIF2B4	XDH	PMS1	MTCH2	NA
BARHL2	GRAMD1A	CCNT1	AL133249.1	GLYATL1	FNBP4	NA
IRX1	FXYD3	UPP1	MEMO1	SESN3	TECTA	NA
SP8	HEPH	TERF2	DPY30	ZBTB42	SC5D	NA
EBF1	CDIP1	GPAT4	YIPF4	HMG20B	HSPA8	NA
FOXD1	CMTM1	FOXN3	BIRC6	MRPL10	DNAJC4	NA
LMX1B	KCNH4	EIF4EBP3	BIRC6-AS1	NCDN	SIAE	NA
FOXG1	GANAB	SF3B6	TTC27	ARGLU1	SNX15	NA
NKX2-2	GMIP	MAP2K3	LTBP1	RNF170	EHD1	NA
PAX7	RBM41	AFF1	ATP6V0E1P3	HNRNPA1	OSBP	NA
NEFM	BIRC5	LIFR	RN7SL602P	UBE2S	PUS3	NA
FOXB1	LAG3	FAM160A1	CRIM1	FOXRED2	KMT5B	NA
LBX1	MLF2	MCOLN1	FEZ2	KLHL8	PPP6R3	NA
GSX1	OTUB2	TBC1D19	VIT	ZC3H10	MS4A4A	NA
ONECUT2	DDX24	RHPN1	STRN	TESK2	CPT1A	NA
NEFL	ZBTB25	DEPTOR	EIF2AK2	TMEM43	CCND1	NA
VWC2	NECAP1	MRPS10	LINC00211	ST13	CHORDC1	NA
HOXD11	ARHGAP4	ACADSB	CYP1B1-AS1	KRBA1	ANAPC15	NA
HOXD13	ANKRD24	C1orf74	GAPDHP25	GOSR2	PANX1	NA
SIX3	DHX32	HPD	AC093822.1	VPS13B	ARHGEF17	NA
OSR2	RCOR1	TMEM54	HNRNPLL	PTOV1	APOA4	NA
ZIC2	GPATCH2L	RCAN1	GALM	HTT	CEP164	NA
EN2	LTBP4	HELB	GEMIN6	LHB	RNF141	NA
EBF2	BLVRB	HBS1L	TTC39DP	LOC284412	EIF4G2	NA
POU3F2	SLC9A1	AP3S2	DHX57	BMF	BIRC2	NA
ZIC1	SPTLC1	TLN1	RN7SL96P	ACTL9	UBE4A	NA
FEZF2	PAPOLA	CREB3	SOS1	KDM4A	DDX6	NA
ZIC4	CCNK	C8orf37	RNU6-198P	BABAM2	CBL	NA
PHOX2B	PCBP4	MFSD8	CDKL4	SCARNA5	NECTIN1	NA
PAX9	RGS1	ABHD18	MAP4K3	SIX1	HIPK3	NA
LHX5	YPEL3	PSEN2	AC007246.3	HMGCL	FBXO3	NA
NKX2-3	MRPS33	LANCL2	TMEM178A	RIMKLA	PDHX	NA
IRX2	NDUFB2	CDCP1	THUMPD2	KNDC1	SLC1A2	NA
ONECUT1	NUDC	BNIP2	SLC8A1-AS1	IL17RB	AMBRA1	NA
PAX2	MAEA	IPP	AC007317.1	EP400P1	MADD	NA
MSX1	ICAM1	VAPB	HNRNPA1P57	CADM1	NAA40	NA
WNT5A	STRN4	GOLGA1	LDHAP3	AHR	CARS1	NA
SOX21	IRAK3	SNRPB2	AC009413.2	MIR2276	SLC35F2	NA
SIM1	LYZ	PPARD	AC104654.1	RBM15B	SOX6	NA
ZFPM2	SI	HIRA	RNU4-63P	ARX	C11orf58	NA
FOXF2	MUL1	IKZF3	AC104654.2	HK2	PITPNM1	NA
HOXB3	TFAP4	ZNF451	C2orf91	SMAD3	NUP98	NA
GSX2	PDCD7	KRAS	EML4	RNF103	NDUFS8	NA
WT1	SPG21	C4orf19	MTA3	C6orf15	EXPH5	NA
HAND2	FETUB	ZNF737	HAAO	RASSF6	HPS5	NA
FOXF1	DNAJB11	AMD1	AC093609.1	NUDT17	GTF2H1	NA
ISL2	P3H2	CCDC6	ABCG8	UBE2W	PPFIBP1	NA
BARX2	THPO	ATAD2B	RNU6-566P	STAT5B	PRDM4	NA
IRX3	CHRD	XPC	RP11-559M23.1	S100A10	COQ5	NA
NKX6-1	FLT3LG	LSM3	SRBD1	DPY19L4	CORO1C	NA
TMEFF2	RAB11FIP3	DDX18	TMEM247	ADA	CAPRIN2	NA
BARX1	GNPTG	FNTA	RN7SL817P	HEATR6	KCTD10	NA
SLIT2	ZNF268	GPRC5A	RHOQ	ANKS1B	SLC11A2	NA
NKX2-8	GOLGA3	STXBP3	RP11-417F21.1	ACIN1	MLEC	NA
DIO3	PABPC4	TNFAIP8	PIGF	FOXC1	CSRNP2	NA
TMEM132E	CD209	PPP3CB	CRIPT	ZBTB4	CAMKK2	NA
CHST8	CERS4	MRPS14	LINC01118	MPZL1	PTGES3	NA
HS3ST3B1	MCOLN1	PTDSS1	SOCS5	LPCAT3	BCL7A	NA
SHC3	USP48	ZNF318	LINC01119	DCAF6	RSRC2	NA
CNIH3	EFNB1	TMPRSS11E	MCFD2	MTOR	CYP27B1	NA
SCARF2	PDPR	THEM4	TTC7A	FOXP4	PPM1H	NA
FOXL2	AARS	SMG7	C2orf61	SECISBP2L	METAP2	NA
FOXQ1	GLG1	HCFC2	CALM2	TMTC3	LTA4H	NA
LMX1A	KIF4A	GLT8D2	AC073283.4	C2CD2	ELK3	NA
PITX1	TNRC6A	MTCH2	BCYRN1	DMD	FOXM1	NA
RASGRF1	PLEKHG2	VILL	EPCAM	LBP	PARP11	NA
TMEM163	DLL3	TARS1	RN7SKP119	CIDEB	GPN3	NA
HMGA2	NAT14	TAFA1	MIR559	ANKRD54	VPS29	NA
RNF220	PITPNM2	SLC35C2	HCG2040054	LYL1	RAD51AP1	NA
IRX5	EXOC1	RAB8A	MSH6	RTBDN	CUX2	NA
EVX2	RBM27	DNAJC25-GNG10	AC006509.4	UBAC2	SH2B3	NA
TBX2	POU4F3	DNAJC25	FBXO11	VPS26B	MANSC1	NA
HOXC13	OSBPL8	ZER1	RP11-429P7.1	ARHGEF37	DUSP16	NA
PAX1	DTX2	TSSC4	RN7SKP224	RGS20	CREBL2	NA
HOXA11	NLRC4	NCBP2AS2	FOXN2	AIP	ACAD10	NA
T	PUS7	NCBP2	RNU4-49P	DSG2	CDKN1B	NA
HOXA7	LAMB4	SVBP	RP11-191L17.1	KIF1C	NAA25	NA
HOXA10	NRCAM	KIF20A	PPP1R21	RAD23A	OAS3	NA
HOXA5	LAMB1	MRPL40	RNU6-282P	VCL	GTF2H3	NA
HOXA4	SLC26A4	ANKRD17	STON1	GPR176	EIF2B1	NA
HOXC9	SLC26A3	PCBP4	STON1-GTF2A1L	RNF215	DDX55	NA
ANKRD33B	DLD	LPIN2	TCEB2P3	PEX10	SLC38A1	NA
LRRTM1	WDR7	ITFG2	AC016575.1	CPB1	SPRING1	NA
CALN1	TXNL1	SFXN4	RNU6-439P	CAST	RFC5	NA
ST8SIA2	IL5RA	AHCYL1	RPL7P13	C4orf33	STX2	NA
CBLN2	ABCC6	ATP1A4	SNORA75	PRRC1	COPZ1	NA
CDH11	CMTM6	ADAMTSL1	CRYGGP	UNC119	TBC1D30	NA
GFRA2	ITGA6	SBNO1	ZNF863P	KRCC1	CAND1	NA
BMP6	RAPGEF4	SYTL2	ERLEC1	HMGCR	RAB5B	NA
SKOR1	AC013461.1	BIRC2	AC008280.1	MIPEP	MDM1	NA
TDRD6	FH	TFF3	HMGB1P31	CXXC5	NUP107	NA
CORIN	SEL1L3	ABCA5	SPTBN1	AMH	CNOT2	NA
DPP10	TF	CES4A	AC092839.3	PMPCA	TIMELESS	NA
EPHA5	CDV3	RANBP3	RPL23AP32	PUS7	CPSF6	NA
HTR1A	MYO15A	TMX1	AC093110.3	PSRC1	KRR1	NA
RELN	ALKBH5	CLASP2	EML6	CD44	MRPL51	NA
WNT3	APOH	CDKN2A	RNU7-81P	TMEM88	UHRF1BP1L	NA
FZD1	NLRP1	AP4E1	RTN4	KRT14	COPS7A	NA
SSTR1	PITPNM3	ARL14EP	RNU6-433P	ZNF253	ING4	NA
SEL1L3	SPAG7	GABARAPL1	MTIF2	BOK	CHPT1	NA
CCR9	ORC6	AQR	PRORSD1P	ARNTL2	GNPTAB	NA
FOXE1	ZFHX4	ATAD1	CCDC88A	TIFA	ATN1	NA
DMRTA1	SLC17A6	SSNA1	RNU6-634P	PPARG	C12orf57	NA
SLC30A3	CPA1	ANAPC2	CFAP36	ZP3	PTPN6	NA
ASCL1	ZC3HC1	FRRS1	SMEK2	PRKD2	LPCAT3	NA
SIX6	ESR1	DCUN1D1	RP11-554J4.1	NUBP1	NT5DC3	NA
BMI1	RGS17	NAT2	PNPT1	ASCC1	SUDS3	NA
MAFA	TMEM101	RMI1	MIR216A	LRP6	GOLT1B	NA
CAV1	CD200	ACAD9	CCDC85A	ANKRD2	CMAS	NA
FOXP2	CCDC80	GPR137	RP11-443I9.1	TMC6	HCFC2	NA
ALDH1A2	CMA1	PIK3R3	FANCL	LIMK2	C2CD5	NA
BOC	PSME1	DHDDS	RNU1-32P	ZNF410	RAB35	NA
SRD5A2	PPP2R3C	CD59	RNU6-612P	FBXO2	PHC1	NA
RGS20	HAUS4	CHMP4B	RPS24P7	SEPT7P2	ENSG00000111780	NA
ADRA1D	JPH4	ASXL2	RN7SL51P	RSAD1	RIC8B	NA
CCBE1	SLC7A8	YARS1	AC107083.1	LTBP3	SRSF9	NA
PROX1	OSGEP	S100PBP	PSAT1P2	FERMT2	FGFR1OP2	NA
CD24	SLC22A17	C1QTNF7	RSL24D1P2	ZNF775	BTN3A3	NA
MAFB	RNF31	FAM151A	EHBP1	SCMH1	TDP2	NA
CBX8	SCFD1	RPS3A	DBIL5P2	MAP4K1	FRK	NA
NRP2	G2E3	ZNF414	WDPCP	PRUNE2	DSE	NA
SEMA6A	HECTD1	RANBP9	AC074367.1	SRGAP1	NEDD9	NA
ARL4C	HNRNPC	LAMC1	MDH1	HDAC11	CEP85L	NA
EPHA4	RPGRIP1	GMDS	AC016734.2	GATAD1	ASF1A	NA
MSX2	SUPT16H	MRPS23	RPS4XP5	KBTBD11	MCM9	NA
TLE1	TOX4	MANSC1	AC096664.1	LAP3	RNGTT	NA
TBX3	GEMIN2	NHEJ1	AC096664.2	ZEB1	MAN1A1	NA
TFAP2A	TGM1	KDM8	UGP2	MRPL35	SERINC1	NA
TFAP2C	TINF2	PDHX	VPS54	VPS33A	HINT3	NA
PAX6	DAZL	EVI5	PELI1	CEP72	SASH1	NA
GATA6	TBL1Y	FAM104B	LINC00309	OFD1	ULBP1	NA
MEIS1	SEMA6A	ZBTB7C	LGALSL	RNF111	FBXO5	NA
PLEKHG3	TRPM7	MICU2	AFTPH	BOLA1	MTRF1L	NA
LEF1	TYRO3	RB1CC1	SERTAD2	DCP1A	PPARD	NA
NTN1	WDR76	PNPLA2	AC007880.1	FLAD1	FANCE	NA
SMAD6	CAPN3	ATG5	AC007386.4	SNAR-B1	MAPK14	NA
GATA4	SNAP23	INHBA	AC074391.1	TMEM67	KCTD20	NA
SOX9	TBX15	ZBTB4	AC007389.1	DISP1	STK38	NA
PRDM16	PHGDH	CGRRF1	RN7SL635P	RSPH1	SRSF3	NA
TP73	COL9A3	PSMD9	KRT18P33	PARD6B	MCM3	NA
GRHL2	EZR	MTERF3	AC092669.3	BRSK2	RNF8	NA
GFRA1	MYL6	MED4	MEIS1	ATXN7L3B	PHACTR1	NA
NTRK2	AGO1	EIF4E3	MEIS1-AS2	GCAT	MDGA1	NA
PODXL	TEKT2	TEAD1	AC007392.3	HSPA9	CILK1	NA
BMP4	CLSPN	ANKRD36	AC007392.4	TTC9B	FBXO9	NA
CITED4	RFFL	SAMD4B	AC007403.2	LLGL1	SAYSD1	NA
CLDN3	UNC13D	REPS1	AC007403.1	SCARNA9	BACH2	NA
SHE	MFSD11	SOX6	AC078941.1	THNSL2	ZNF451	NA
GBX2	DPYSL2	KLHL32	ETAA1	SCPEP1	RAB23	NA
DLL1	TGFB2	TULP4	AC007422.1	EXD2	GPR63	NA
GAD2	GPATCH2	SCAND1	C1D	VPS37C	FBXL4	NA
SOX11	NUP50	PTPN23	WDR92	ZNF154	CCNC	NA
GADD45G	CDC45	SELENOT	PNO1	STX6	E2F3	NA
ATF3	COMT	NUDCD1	AC127383.1	UTS2R	PTP4A1	NA
ARX	CECR1	CCNH	PROKR1	AHI1	ASCC3	NA
ISL1	ECHDC1	SNX19	GKN2	CREB3L3	MED23	NA
RSPO3	LRRFIP2	USP53	ANTXR1	HERC2	WASF1	NA
ST6GAL2	SEC22C	ZBED8	MIR3126	VTI1B	GPLD1	NA
TBX5	XYLB	PRKCI	RNU6-1216P	RRN3P3	ALDH5A1	NA
ATOH8	HDAC6	MAK16	AAK1	COMMD1	CRYBG1	NA
MLLT3	GABRP	BMPR1A	SNORA36C	CFL2	SMAP1	NA
CCND2	KRT31	POLR2A	B3GALNT1P1	HCFC2	C6orf62	NA
PCDH7	CDC6	TFG	GMCL1	PGAP2	B3GAT2	NA
FIGN	UPRT	ST13	ASPRV1	CES2	SNX3	NA
NR2F1	CDC23	TESK1	RN7SL470P	NUDT15	HBS1L	NA
NR2F2	AAAS	ZBTB2	AC016700.4	CAPN7	PEX7	NA
FGFR2	CBX5	UFSP1	TIA1	MLXIP	ZBTB24	NA
NRP1	FMO2	TMEM18	MIR1285-2	C16orf70	FIG4	NA
METRNL	SUCO	C10orf88	OR7E46P	KCTD2	PERP	NA
FGF12	MSH2	KIF25	NAGK	DTD1	ARFGEF3	NA
GATA3	MAP3K1	PLA2G6	MPHOSPH10	NOTO	HECA	NA
PCDH10	DHPS	LRP2BP	ZNF638	SOS1	ADGRG6	NA
ELOVL4	HOOK2	METAP1	EXOC6B	CRABP2	PHACTR2	NA
NKX2-6	NXPE1	TSPAN10	AC006461.2	EZH2	EPM2A	NA
RGS7BP	ARCN1	NPLOC4	EMX1	ARHGAP5	QKI	NA
HOXA13	EPB41L4B	H2AC15	RAB11FIP5	TRIM45	PDE10A	NA
SIDT1	TMEM38B	ZNF106	SMYD5	GFI1B	FAM120B	NA
CELF4	PSMD5	GADD45A	CCT7	OLFM1	TBP	NA
PLXNA4	PTGS1	SRSF11	C2orf78	SULF2	BICRAL	NA
HEY2	NUP188	PSMD6	TET3	NKX1-2	PPP2R5D	NA
IGFBP5	CRAT	PPME1	MOB1A	NOL6	CUL9	NA
ADCY1	SH2D3C	CSNK1A1	SLC4A5	FBXO21	DUSP22	NA
FIBCD1	NANS	C2CD3	RNU6-542P	C3orf49	EXOC2	NA
SLC43A1	TBC1D2	GPD1L	TAF13P2	EPN2	TMEM30A	NA
ARHGEF26	WHRN	BOD1	DCTN1-AS1	TMEM8A	SENP6	NA
SLC9A2	PDE6C	CEP350	RTKN	FBXL3	IMPG1	NA
CADPS2	CWF19L1	SIRT1	MRPL53	VRK3	VEGFA	NA
HLF	SEMA4G	DHTKD1	CCDC142	MKNK2	PRPF4B	NA
SFRP1	BTAF1	H4C3	TTC31	SPAG1	TTK	NA
HS6ST2	IKZF5	DHRS3	LBX2	ABHD14B	BTN2A1	NA
BARHL1	BLNK	HNRNPA2B1	LBX2-AS1	RALGDS	FBRSL1	NA
SNTB1	TLL2	SCOC	HTRA2	RAP1GAP2	ENPP5	NA
HOMER2	CYP26A1	FAM118A	DOK1	PEX14	ERBIN	NA
CHSY3	TDRD1	PLXNA2	TVP23BP2	ATE1	HARS2	NA
AK5	SORBS1	AAAS	RP11-259N19.1	UBXN6	NUDT12	NA
MEGF11	CRTAC1	ICMT	TACR1	BTNL9	CEP72	NA
FAM163A	BAMBI	MIA3	GAPDHP57	COPS7A	MAN2A1	NA
GREB1	IL11	ARPC5	AC007099.1	LTN1	SEMA5A	NA
PARP8	MYO3A	TXNDC11	MRPL19	MAZ	TENT4A	NA
CHAT	WAC	STX8	GCFC2	IMPDH1	HMGCS1	NA
SPOCK1	CREM	REXO2	RN7SKP164	POLR2D	DAP	NA
FJX1	NUBP2	NUP107	RNA5SP98	CMIP	BRD8	NA
LRP2	TPSD1	ADAMTS3	REG1A	ZNF500	KIF20A	NA
GALNT14	SMIM24	DCLRE1B	REG3A	STARD4	NNT	NA
KDR	HIVEP1	AP4B1	AC012075.2	RBFA	MRPS30	NA
[truncated: 18,300 more rows]
